# Supplementary material for: Neuron-Enriched Gene Expression Patterns are Regionally Anti-Correlated with Oligodendrocyte-Enriched Patterns in the Adult Mouse and Human Brain
Source: Front Neurosci. 2013 Feb 4;7:5. doi: 10.3389/fnins.2013.00005 (PMC3578349; doi:10.3389/fnins.2013.00005)
Supplement: Supplementary Table S1 — Orthologous human brain annotations. [file table-s1-allen-human-brainstructures.csv]

	structure_acroynm	structure_id	structure_name	major_division
1	PrG-prc	4012	precentral gyrus, Left, bank of the precentral sulcus	frontal lobe
2	PrG-sl	4013	precentral gyrus, Left, superior lateral aspect of gyrus	frontal lobe
3	PrG-il	4014	precentral gyrus, Left, inferior lateral aspect of gyrus	frontal lobe
4	PrG-cs	4015	precentral gyrus, Left, bank of the central sulcus	frontal lobe
5	PrG-prc	4017	precentral gyrus, Right, bank of the precentral sulcus	frontal lobe
6	PrG-sl	4018	precentral gyrus, Right, superior lateral aspect of gyrus	frontal lobe
7	PrG-il	4019	precentral gyrus, Right, inferior lateral aspect of gyrus	frontal lobe
8	PrG-cs	4020	precentral gyrus, Right, bank of the central sulcus	frontal lobe
9	SFG-m	4023	superior frontal gyrus, Left, medial bank of gyrus	frontal lobe
10	SFG-l	4024	superior frontal gyrus, Left, lateral bank of gyrus	frontal lobe
11	SFG-m	4026	superior frontal gyrus, Right, medial bank of gyrus	frontal lobe
12	SFG-l	4027	superior frontal gyrus, Right, lateral bank of gyrus	frontal lobe
13	MFG-s	4030	middle frontal gyrus, Left, superior bank of gyrus	frontal lobe
14	MFG-i	4031	middle frontal gyrus, Left, inferior bank of gyrus	frontal lobe
15	MFG-s	4033	middle frontal gyrus, Right, superior bank of gyrus	frontal lobe
16	MFG-i	4034	middle frontal gyrus, Right, inferior bank of gyrus	frontal lobe
17	trIFG	4039	Inferior frontal gyrus, triangular part, Left	frontal lobe
18	trIFG	4040	Inferior frontal gyrus, triangular part, Right	frontal lobe
19	opIFG	4042	inferior frontal gyrus, opercular part, Left	frontal lobe
20	opIFG	4043	inferior frontal gyrus, opercular part, Right	frontal lobe
21	orIFG	4045	inferior frontal gyrus, orbital part, Left	frontal lobe
22	orIFG	4046	inferior frontal gyrus, orbital part, Right	frontal lobe
23	GRe	4048	gyrus rectus, Left	frontal lobe
24	GRe	4049	gyrus rectus, Right	frontal lobe
25	MOrG	4051	medial orbital gyrus, Left	frontal lobe
26	MOrG	4052	medial orbital gyrus, Right	frontal lobe
27	AOrG	4055	anterior orbital gyrus, Right	frontal lobe
28	POrG	4058	posterior orbital gyrus, Right	frontal lobe
29	LOrG	4060	lateral orbital gyrus, Left	frontal lobe
30	LOrG	4061	lateral orbital gyrus, Right	frontal lobe
31	SCG	4064	subcollosal gyrus, Right	olfactory
32	PaOG	4069	parolfactory gyri, Left	olfactory
33	PaOG	4070	parolfactory gyri, Right	olfactory
34	PCLa-s	4073	paracentral lobule, anterior part, Left, superior bank of gyrus	frontal lobe
35	PCLa-i	4074	paracentral lobule, anterior part, Left, inferior bank of gyrus	frontal lobe
36	PCLa-s	4076	paracentral lobule, anterior part, Right, superior bank of gyrus	frontal lobe
37	PCLa-i	4077	paracentral lobule, anterior part, Right, inferior bank of gyrus	frontal lobe
38	fro	4079	frontal operculum, Left	frontal lobe
39	fro	4080	frontal operculum, Right	frontal lobe
40	PoG-cs	4087	post central gyrus, Left, bank of the central sulcus	frontal lobe
41	PoG-sl	4088	post central gyrus, Left, superior lateral aspect of gyrus	frontal lobe
42	PoG-il	4089	post central gyrus, Left, inferior lateral aspect of gyrus	frontal lobe
43	PoG-pcs	4090	post central gyrus, Left, bank of the posterior central sulcus	frontal lobe
44	PoG-cs	4092	post central gyrus, Right, bank of the central sulcus	frontal lobe
45	PoG-sl	4093	post central gyrus, Right, superior lateral aspect of gyrus	frontal lobe
46	PoG-il	4094	post central gyrus, Right, inferior lateral aspect of gyrus	frontal lobe
47	PoG-pcs	4095	post central gyrus, Right, bank of the posterior central sulcus	frontal lobe
48	SPL-s	4098	supraparietal lobule, Left, superior bank of gyrus	parietal lobe
49	SPL-i	4099	supraparietal lobule, Left, inferior bank of gyrus	parietal lobe
50	SPL-s	4101	supraparietal lobule, Right, superior bank of gyrus	parietal lobe
51	SPL-i	4102	supraparietal lobule, Right, inferior bank of gyrus	parietal lobe
52	SMG-s	4106	supramarginal gyrus, Left, superior bank of gyrus	parietal lobe
53	SMG-i	4107	supramarginal gyrus, Left, inferior bank of gyrus	parietal lobe
54	SMG-s	4109	supramarginal gyrus, Right, superior bank of gyrus	parietal lobe
55	SMG-i	4110	supramarginal gyrus, Right, inferior bank of gyrus	parietal lobe
56	AnG-s	4113	angular gyrus, Left, superior bank of gyrus	parietal lobe
57	AnG-i	4114	angular gyrus, Left, inferior bank of gyrus	parietal lobe
58	AnG-s	4116	angular gyrus, Right, superior bank of gyrus	parietal lobe
59	AnG-i	4117	angular gyrus, Right, inferior bank of gyrus	parietal lobe
60	Pcu-s	4120	precuneus, Left, , superior lateral bank of gyrus	parietal lobe
61	Pcu-i	4121	precuneus, Left, , inferior lateral bank of gyrus	parietal lobe
62	Pcu-s	4123	precuneus, Right, superior lateral bank of gyrus	parietal lobe
63	Pcu-i	4124	precuneus, Right, inferior lateral bank of gyrus	parietal lobe
64	PCLp-l	4130	paracentral lobule, posterior part, Right, lateral bank of gyrus	parietal lobe
65	PCLp-cs	4131	paracentral lobule, posterior part, Right, bank of cingulate sulcus	parietal lobe
66	STG-l	4135	superior temporal gyrus, Left, lateral bank of gyrus	temporal lobe
67	STG-i	4136	superior temporal gyrus, Left, inferior bank of gyrus	temporal lobe
68	STG-l	4138	superior temporal gyrus, Right, lateral bank of gyrus	temporal lobe
69	STG-i	4139	superior temporal gyrus, Right, inferior bank of gyrus	temporal lobe
70	MTG-s	4142	middle temporal gyrus, Left, superior bank of gyrus	temporal lobe
71	MTG-i	4143	middle temporal gyrus, Left, inferior bank of gyrus	temporal lobe
72	MTG-s	4145	middle temporal gyrus, Right, superior bank of gyrus	temporal lobe
73	MTG-i	4146	middle temporal gyrus, Right, inferior bank of gyrus	temporal lobe
74	ITG-its	4149	inferior temporal gyrus, Left, bank of the its	temporal lobe
75	ITG-l	4150	inferior temporal gyrus, Left, lateral bank of gyrus	temporal lobe
76	ITG-mts	4151	inferior temporal gyrus, Left, bank of mts	temporal lobe
77	ITG-its	4153	inferior temporal gyrus, Right, bank of the its	temporal lobe
78	ITG-l	4154	inferior temporal gyrus, Right, lateral bank of gyrus	temporal lobe
79	ITG-mts	4155	inferior temporal gyrus, Right, bank of mts	temporal lobe
80	FuG-its	4158	fusiform gyrus, Left, bank of the its	temporal lobe
81	FuG-l	4159	fusiform gyrus, Left, lateral bank of gyrus	temporal lobe
82	FuG-cos	4160	fusiform gyrus, Left, bank of cos	temporal lobe
83	FuG-its	4162	fusiform gyrus, Right, bank of the its	temporal lobe
84	FuG-l	4163	fusiform gyrus, Right, lateral bank of gyrus	temporal lobe
85	FuG-cos	4164	fusiform gyrus, Right, bank of cos	temporal lobe
86	HG	4166	Heschel's gyrus, Left	temporal lobe
87	HG	4167	Heschel's gyrus, Right	temporal lobe
88	TG	4169	transverse gyri, Left	temporal lobe
89	TG	4170	transverse gyri, Right	temporal lobe
90	PLT	4172	planum temporale, Left	temporal lobe
91	PLT	4173	planum temporale, Right	temporal lobe
92	PLP	4178	planum polare, Left	temporal lobe
93	PLP	4179	planum polare, Right	temporal lobe
94	Cun-pest	4186	cuneus, Left, peristriate	occipital lobe
95	Cun-str	4187	cuneus, Left, striate	occipital lobe
96	Cun-pest	4189	cuneus, Right, peristriate	occipital lobe
97	Cun-str	4190	cuneus, Right, striate	occipital lobe
98	LiG-pest	4193	lingual gyrus, Left, peristriate	occipital lobe
99	LiG-str	4194	lingual gyrus, Left, striate	occipital lobe
100	LiG-pest	4196	lingual gyrus, Right, peristriate	occipital lobe
101	LiG-str	4197	lingual gyrus, Right, striate	occipital lobe
102	OTG-s	4200	occipito-temporal gyrus, Left, superior bank of gyrus	occipital lobe
103	OTG-i	4201	occipito-temporal gyrus, Left, inferior bank of gyrus	occipital lobe
104	OTG-s	4203	occipito-temporal gyrus, Right, superior bank of gyrus	occipital lobe
105	OTG-i	4204	occipito-temporal gyrus, Right, inferior bank of gyrus	occipital lobe
106	SOG-s	4214	superior occipital gyrus, Left, superior bank of gyrus	occipital lobe
107	SOG-s	4217	superior occipital gyrus, Right, superior bank of gyrus	occipital lobe
108	CgGf-s	4223	Cingulate gyrus, frontal part, Left, superior bank of gyrus	limbic lobe
109	CgGf-i	4224	Cingulate gyrus, frontal part, Left, inferior bank of gyrus	limbic lobe
110	CgGf-s	4226	Cingulate gyrus, frontal part, Right, superior bank of gyrus	limbic lobe
111	CgGf-i	4227	Cingulate gyrus, frontal part, Right, inferior bank of gyrus	limbic lobe
112	CgGp-s	4230	Cingulate gyrus, parietal part, Left, superior bank of gyrus	limbic lobe
113	CgGp-i	4231	Cingulate gyrus, parietal part, Left, inferior bank of gyrus	limbic lobe
114	CgGp-s	4233	Cingulate gyrus, parietal part, Right, superior bank of gyrus	limbic lobe
115	CgGp-i	4234	Cingulate gyrus, parietal part, Right, inferior bank of gyrus	limbic lobe
116	PHG-l	4244	parahippocampal gyrus, Left, lateral bank of gyrus	limbic lobe
117	PHG-cos	4245	parahippocampal gyrus, Left, bank of the cos	limbic lobe
118	PHG-l	4247	parahippocampal gyrus, Right, lateral bank of gyrus	limbic lobe
119	PHG-cos	4248	parahippocampal gyrus, Right, bank of the cos	limbic lobe
120	S	4251	subiculum, Left	subiculum
121	CA1	4254	CA1 field, Left	ammons horn
122	CA2	4255	CA2 field, Left	ammons horn
123	CA3	4256	CA3 field, Left	ammons horn
124	CA4	4257	CA4 field, Left	ammons horn
125	DG	4258	Dentate gyrus, Left	dentate gyrus
126	S	4260	subiculum, Right	subiculum
127	CA1	4263	CA1 field, Right	ammons horn
128	CA2	4264	CA2 field, Right	ammons horn
129	CA3	4265	CA3 field, Right	ammons horn
130	CA4	4266	CA4 field, Right	ammons horn
131	DG	4267	Dentate gyrus, Right	dentate gyrus
132	LIG	4270	Long Insular Gyri, Left	insula
133	LIG	4271	Long Insular Gyri, Right	insula
134	SIG	4273	Short Insular Gyri, Left	insula
135	SIG	4274	Short Insular Gyri, Right	insula
136	HCd	4280	Head of Caudate Nucleus, Left	striatum
137	TCd	4281	Tail of Caudate Nucleus, Left	striatum
138	HCd	4284	Head of Caudate Nucleus, Right	striatum
139	TCd	4285	Tail of Caudate Nucleus, Right	striatum
140	Pu	4288	Putamen, Left	striatum
141	Pu	4289	Putamen, Right	striatum
142	Acb	4291	Nucleus Accumbens, Left	striatum
143	Acb	4292	Nucleus Accumbens, Right	striatum
144	GPe	4295	globus pallidus, external segment, Left	pallidum
145	GPi	4296	globus pallidus, internal segment, Left	pallidum
146	GPe	4298	globus pallidus, external segment, Right	pallidum
147	GPi	4299	globus pallidus, internal segment, Right	pallidum
148	SptN	4301	Septal nuclei, Left	lateral septal nucleus
149	SptN	4304	Septal nuclei, Right	lateral septal nucleus
150	SI	4307	Substantia Innominata, Left	substantia innominata
151	SI	4314	Substantia Innominata, Right	substantia innominata
152	Cl	4322	Claustrum, Left	amygdala
153	Cl	4323	Claustrum, Right	amygdala
154	ATZ	4329	Amygdaloid Transition zone, Left	amygdala
155	BLA	4342	Basolateral Nucleus, Left	amygdala
156	BMA	4351	Basomedial nucleus, Left	amygdala
157	CeA	4360	Central Nucleus, Left	amygdala
158	COMA	4367	Cortico-medial group, Left	amygdala
159	LA	4379	Lateral Nucleus, Left	amygdala
160	DTA	4395	Anterior Group of Nuclei, Left	anterior group of the dorsal thalamus
161	DTM	4400	Medial Group of Nuclei, Left	medial group of the dorsal thalamus
162	DTLd	4409	Lateral group of Nuclei, Left, Dorsal Division	lateral group of the dorsal thalamus
163	DTLv	4417	Lateral group of Nuclei, Left, Ventral division	ventral group of the dorsal thalamus
164	DTP	4428	Posterior Group of Nuclei, Left	medial group of the dorsal thalamus
165	ILr	4432	Rostral Group of intralaminar Nuclei, Left	intralaminar nuclei of the dorsal thalamus
166	ILc	4437	Caudal Group of Intralaminar Nuclei, Left	intralaminar nuclei of the dorsal thalamus
167	LGd	4440	Dorsal Lateral Geniculate Nucleus, Left	geniculate group_ thalamus
168	MG	4444	Medial Geniculate Complex, Left	medial geniculate complex
169	DTA	4450	Anterior Group of Nuclei, Right	anterior group of the dorsal thalamus
170	DTM	4455	Medial Group of Nuclei, Right	medial group of the dorsal thalamus
171	DTLd	4464	Lateral group of Nuclei, Right, Dorsal Division	lateral group of the dorsal thalamus
172	DTLv	4472	Lateral group of Nuclei, Right, Ventral division	ventral group of the dorsal thalamus
173	DTP	4483	Posterior Group of Nuclei, Right	medial group of the dorsal thalamus
174	ILr	4487	Rostral Group of intralaminar Nuclei, Right	intralaminar nuclei of the dorsal thalamus
175	ILc	4492	Caudal Group of Intralaminar Nuclei, Right	intralaminar nuclei of the dorsal thalamus
176	LGd	4495	Dorsal Lateral Geniculate Nucleus, Right	geniculate group_ thalamus
177	R	4506	Reticular Nucleus of Thalamus, Left	reticular nucleus of the thalamus
178	ZI	4507	Zona Incerta, Left	zona incerta
179	R	4512	Reticular Nucleus of Thalamus, Right	reticular nucleus of the thalamus
180	ZI	4513	Zona Incerta, Right	zona incerta
181	Sb	4518	Subthalamic Nucleus, Left	subthalamic nucleus
182	Sb	4519	Subthalamic Nucleus, Right	subthalamic nucleus
183	Hm	4528	Medial Habenular Nucleus, Right	epithalamus
184	Hl	4529	Lateral Habenular Nucleus, Right	epithalamus
185	Pa	4534	Paraventricular Nuclei, Left of Thalamus, Left	epithalamus
186	Pa	4537	Paraventricular Nuclei, Right of Thalamus, Right	epithalamus
187	PrOR	4542	Preoptic Region, Left	hypothalamus
188	PrOR	4556	Preoptic Region, Right	hypothalamus
189	SO	4593	Supraoptic Nucleus, Left	hypothalamus
190	LHA	4596	Lateral hypothalamic area, Left	hypothalamus
191	SO	4624	Supraoptic Nucleus, Right	hypothalamus
192	LHA	4627	Lateral hypothalamic area, Right	hypothalamus
193	PHA	4679	Posterior Hypothalamic Area, Left	hypothalamus
194	PHA	4693	Posterior Hypothalamic Area, Right	hypothalamus
195	Ve-I-II	4700	I-II	cerebellar cortex
196	Ve-III	4701	III	cerebellar cortex
197	Ve-IV	4702	IV	cerebellar cortex
198	Ve-V	4703	V	cerebellar cortex
199	Ve-VI	4705	VI	cerebellar cortex
200	Ve-VIIAf	4706	VIIAf	cerebellar cortex
201	Ve-VIIAt	4707	VIIAt	cerebellar cortex
202	Ve-VIIB	4708	VIIB	cerebellar cortex
203	Ve-VIIIA	4709	VIIIA	cerebellar cortex
204	Ve-VIIIB	4710	VIIIB	cerebellar cortex
205	Ve-IX	4711	IX	cerebellar cortex
206	PV-III	4718	III, Left Paravermis	cerebellar cortex
207	PV-IV	4719	IV, Left Paravermis	cerebellar cortex
208	PV-V	4720	V, Left Paravermis	cerebellar cortex
209	PV-VI	4722	VI, Left Paravermis	cerebellar cortex
210	PV-Crus I	4723	Crus I, Left Paravermis	cerebellar cortex
211	PV-Crus II	4724	Crus II, Left Paravermis	cerebellar cortex
212	PV-VIIB	4725	VIIB, Left Paravermis	cerebellar cortex
213	PV-VIIIA	4726	VIIIA, Left Paravermis	cerebellar cortex
214	PV-VIIIB	4727	VIIIB, Left Paravermis	cerebellar cortex
215	PV-IX	4728	IX, Left Paravermis	cerebellar cortex
216	He-VI	4738	VI, Left Lateral Hemisphere	cerebellar cortex
217	He-Crus I	4739	Crus I, Left Lateral Hemisphere	cerebellar cortex
218	He-Crus II	4740	Crus II, Left Lateral Hemisphere	cerebellar cortex
219	He-VIIB	4741	VIIB, Left Lateral Hemisphere	cerebellar cortex
220	PV-III	4751	III, Right Paravermis	cerebellar cortex
221	PV-IV	4752	IV, Right Paravermis	cerebellar cortex
222	PV-V	4753	V, Right Paravermis	cerebellar cortex
223	PV-VI	4755	VI, Right Paravermis	cerebellar cortex
224	PV-Crus I	4756	Crus I, Right Paravermis	cerebellar cortex
225	PV-Crus II	4757	Crus II, Right Paravermis	cerebellar cortex
226	PV-VIIB	4758	VIIB, Right Paravermis	cerebellar cortex
227	PV-VIIIA	4759	VIIIA, Right Paravermis	cerebellar cortex
228	PV-VIIIB	4760	VIIIB, Right Paravermis	cerebellar cortex
229	PV-IX	4761	IX, Right Paravermis	cerebellar cortex
230	He-VI	4771	VI, Right Lateral Hemisphere	cerebellar cortex
231	He-Crus I	4772	Crus I, Right Lateral Hemisphere	cerebellar cortex
232	He-Crus II	4773	Crus II, Right Lateral Hemisphere	cerebellar cortex
233	He-VIIB	4774	VIIB, Right Lateral Hemisphere	cerebellar cortex
234	He-VIIIA	4775	VIIIA, Right Lateral Hemisphere	cerebellar cortex
235	Dt	4782	Dentate Nucleus, Left	cerebellar nuclei
236	Emb	4783	Emboliform Nucleus, Left	cerebellar nuclei
237	Fas	4784	Fastigial Nucleus, Left	cerebellar nuclei
238	Glo	4785	Globose Nucleus, Left	cerebellar nuclei
239	Dt	4787	Dentate Nucleus, Right	cerebellar nuclei
240	Emb	4788	Emboliform Nucleus, Right	cerebellar nuclei
241	Fas	4789	Fastigial Nucleus, Right	cerebellar nuclei
242	Glo	4790	Globose Nucleus, Right	cerebellar nuclei
243	FP-s	4890	frontal pole, Left, superior aspect	frontal lobe
244	SRoG	4899	superior rostral gyrus, Right	frontal lobe
245	IRoG	4901	inferior rostral gyrus, Left	frontal lobe
246	IRoG	4902	inferior rostral gyrus, Right	frontal lobe
247	TP-s	4903	temporal pole, Left, superior aspect	temporal lobe
248	TP-i	4904	temporal pole, Left, inferior aspect	temporal lobe
249	TP-m	4905	temporal pole, Left, medial aspect	temporal lobe
250	TP-s	4906	temporal pole, Right, superior aspect	temporal lobe
251	TP-i	4907	temporal pole, Right, inferior aspect	temporal lobe
252	TP-m	4908	temporal pole, Right, medial aspect	temporal lobe
253	CGMB	9004	central gray substance of midbrain, Left	midbrain tegmentum
254	CGMB	9005	central gray substance of midbrain, Right	midbrain tegmentum
255	SubCn	9022	subcuneiform nucleus, Left	cuneiform nucleus
256	SubCn	9026	subcuneiform nucleus, Right	cuneiform nucleus
257	3	9031	Oculomotor Nuclear Complex, Left	oculomotor nucleus
258	3	9039	Oculomotor Nuclear Complex, Right	oculomotor nucleus
259	RN	9054	Red Nucleus, Left	red nucleus
260	RN	9057	Red Nucleus, Right	red nucleus
261	4	9064	trochlear nucleus, Left	trochlear nucleus
262	4	9065	trochlear nucleus, Right	trochlear nucleus
263	VTA	9067	ventral tegmental area, Left	ventral tegmental area
264	VTA	9068	ventral tegmental area, Right	ventral tegmental area
265	SNC	9074	Substantia Nigra, pars compacta, Left	substantia nigra_ compact part
266	SNR	9075	Substantia Nigra, pars reticulata, Left	substantia nigra_ reticular part
267	SNC	9077	Substantia Nigra, pars compacta, Right	substantia nigra_ compact part
268	SNR	9078	Substantia Nigra, pars reticulata, Right	substantia nigra_ reticular part
269	PTec	9079	Pretectal Region	pretectal region
270	SC	9115	Superior Colliculus, Left	superior colliculus_ motor related
271	6	9137	abducens nucleus, Left	abducens nucleus
272	6	9138	abducens nucleus, Right	abducens nucleus
273	7	9143	facial motor nucleus, Left	facial motor nucleus
274	7	9144	facial motor nucleus, Right	facial motor nucleus
275	LPB	9146	lateral parabrachial nucleus, Left	parabrachial nucleus
276	LPB	9147	lateral parabrachial nucleus, Right	parabrachial nucleus
277	LC	9149	locus ceruleus, Left	locus ceruleus
278	LC	9150	locus ceruleus, Right	locus ceruleus
279	MPB	9152	medial parabrachial nucleus, Left	parabrachial nucleus
280	MPB	9153	medial parabrachial nucleus,Right	parabrachial nucleus
281	SubC	9155	nucleus subceruleus, Left	subceruleus nucleus
282	SubC	9156	nucleus subceruleus, Right	subceruleus nucleus
283	RPn	9157	pontine raphe nucleus	nucleus raphe pontis
284	PRF	9161	Pontine Reticular Formation, Left	pons
285	PRF	9169	Pontine Reticular Formation, Right	pons
286	SOC	9178	Superior Olivary Complex, Left	superior olivary complex
287	SOC	9186	Superior Olivary Complex, Right	superior olivary complex
288	Mo5	9206	motor nucleus of trigeminal nerve, Left	motor nucleus of trigeminal
289	Pr5	9207	principal sensory nucleus of trigeminal nerve, Left	principal sensory nucleus of the trigeminal
290	Mo5	9213	motor nucleus of trigeminal nerve, Right	motor nucleus of trigeminal
291	Pr5	9214	principal sensory nucleus of trigeminal nerve, Right	principal sensory nucleus of the trigeminal
292	cc	9222	corpus callosum	white matter
293	cgb	9241	cingulum bundle, Left	white matter
294	cgb	9242	cingulum bundle, Right	white matter
295	MBRa	9455	Midbrain Raphe Nuclei	midbrain raphe nuclei
296	Pn	9492	pontine nuclei, Left	pontine gray
297	Pn	9493	pontine nuclei, Right	pontine gray
298	Arc	9520	arcuate nucleus of medulla, Left	medulla
299	Arc	9521	arcuate nucleus of medulla, Right	medulla
300	CGS	9525	central glial substance	white matter
301	8Co	9529	cochlear nuclei, Left	cochlear nuclei
302	8Co	9534	cochlear nuclei, Right	cochlear nuclei
303	Cu	9543	cuneate nucleus, Left	cuneate nucleus
304	Cu	9544	cuneate nucleus, Right	cuneate nucleus
305	10	9546	dorsal motor nucleus of the vagus, Left	dorsal motor nucleus of the vagus nerve
306	10	9547	dorsal motor nucleus of the vagus, Right	dorsal motor nucleus of the vagus nerve
307	Gr	9555	gracile nucleus, Left	gracile nucleus
308	Gr	9556	gracile nucleus, Right	gracile nucleus
309	12	9558	hypoglossal nucleus, Left	hypoglossal nucleus
310	12	9559	hypoglossal nucleus, Right	hypoglossal nucleus
311	IO	9561	inferior olivary complex, Left	inferior olivary complex
312	IO	9565	inferior olivary complex, Right	inferior olivary complex
313	CMRt	9589	central medullary reticular group, Left	medulla
314	CMRt	9593	central medullary reticular group, Right	medulla
315	GiRt	9598	gigantocellular group, Left	paragigantocellular reticular nucleus
316	GiRt	9604	gigantocellular group, Right	paragigantocellular reticular nucleus
317	LMRt	9614	lateral medullary reticular group, Left	lateral reticular nucleus
318	LMRt	9619	lateral medullary reticular group, Right	lateral reticular nucleus
319	RaM	9642	raphe nuclei of medulla	medulla_ behavioral state related
320	Sp5	9677	spinal trigeminal nucleus, Left	spinal nucleus of the trigeminal_
321	Sp5	9684	spinal trigeminal nucleus, Right	spinal nucleus of the trigeminal_
322	8Ve	9698	vestibular nuclei, Left	vestibular nuclei
323	8Ve	9703	vestibular nuclei, Right	vestibular nuclei
