# Supplementary material for: Neuron-Enriched Gene Expression Patterns are Regionally Anti-Correlated with Oligodendrocyte-Enriched Patterns in the Adult Mouse and Human Brain
Source: Front Neurosci. 2013 Feb 4;7:5. doi: 10.3389/fnins.2013.00005 (PMC3578349; doi:10.3389/fnins.2013.00005)
Supplement: Supplementary Table S2 — Orthologous mouse brain annotations. [file table-s2-allen-mouse-brainstructures.csv]

StructureName	Abbreviation	ParentStruct	red	green	blue	informaticsId	StructureId	major_division
Basic cell groups and regions	Brain		176	255	255	1	0	NA
Cerebrum	CH	Brain	176	240	255	2	70	NA
Cerebral cortex	CTX	CH	176	255	184	3	85	NA
Cortical plate	CTXpl	CTX	112	255	112	4	86	NA
Olfactory areas	OLF	CTXpl	144	255	144	8	228	olfactory
Main olfactory bulb	MOB	OLF	160	255	171	9	204	olfactory
Accessory olfactory bulb	AOB	OLF	160	255	176	10	18	olfactory
Anterior olfactory nucleus	AON	OLF	144	255	184	11	19	olfactory
Taenia tecta	TT	OLF	160	255	160	12	356	olfactory
Piriform area	PIR	OLF	160	255	167	13	261	olfactory
Nucleus of the lateral olfactory tract	NLOT	OLF	160	255	170	14	218	olfactory
Piriform-amygdalar area	PAA	OLF	160	255	169	15	239	olfactory
Cortical amygdalar area	COA	OLF	160	255	177	16	78	olfactory
Postpiriform transition area	TR	OLF	160	255	166	17	353	olfactory
Hippocampal formation	HPF	CTXpl	144	255	176	24	135	limbic lobe
Hippocampal region	HIP	HPF	121	255	128	25	134	limbic lobe
Ammon's Horn	CA	HIP	122	255	122	26	46	ammons horn
Dentate gyrus	DG	HIP	114	250	114	28	90	dentate gyrus
Retrohippocampal region	RHP	HPF	144	255	176	30	385	limbic lobe
Subiculum	SUB	RHP	128	255	151	31	345	subiculum
Cerebral nuclei	CNU	CH	176	216	255	34	77	cerebellar nuclei
Striatum	STR	CNU	160	200	232	35	342	striatum
Striatum dorsal region	STRd	STR	160	216	232	36	343	striatum
Caudoputamen	CP	STRd	160	216	248	37	83	striatum
Striatum ventral region	STRv	STR	160	232	232	38	344	striatum
Nucleus accumbens	ACB	STRv	160	232	224	39	6	striatum
Fundus of striatum	FS	STRv	160	228	224	40	124	striatum
Olfactory tubercle	OT	STRv	160	224	224	41	235	striatum
Lateral septal complex	LSX	STR	160	239	232	42	175	lateral septal nucleus
Lateral septal nucleus	LS	LSX	153	239	232	43	171	lateral septal nucleus
Septofimbrial nucleus	SF	LSX	147	239	232	44	321	lateral septal nucleus
Striatum-like amygdalar nuclei	sAMY	STR	160	208	232	45	317	amygdala
Central amygdalar nucleus	CEA	sAMY	171	208	248	46	66	amygdala
Anterior amygdalar area	AAA	sAMY	186	208	248	47	2	amygdala
Medial amygdalar nucleus	MEA	sAMY	176	208	248	48	191	amygdala
Pallidum	PAL	CNU	160	200	176	49	241	pallidum
Pallidum_ dorsal region	PALd	PAL	160	216	176	50	243	pallidum
Pallidum_ ventral region	PALv	PAL	160	208	176	51	245	pallidum
Magnocellular nucleus	MA	PALv	162	208	176	52	178	pallidum
Substantia innominata	SI	PALv	152	208	176	53	325	substantia innominata
Pallidum_ caudal region	PALc	PAL	160	190	176	54	242	pallidum
Bed nucleus of the anterior commissure	BAC	PALc	160	190	152	55	35	pallidum
Bed nuclei of the stria terminalis	BST	PALc	160	190	160	56	43	pallidum
Pallidum_ medial region	PALm	PAL	160	224	176	57	244	pallidum
Brain stem	BS	Brain	144	96	128	60	42	NA
Interbrain	IB	BS	255	95	95	61	140	NA
Thalamus	TH	IB	255	112	128	62	351	NA
Thalamus_ polymodal association cortex related	DORpm	TH	255	136	176	63	106	NA
Anterior group of the dorsal thalamus	ATN	DORpm	255	136	136	64	29	anterior group of the dorsal thalamus
Anterodorsal nucleus	AD	ATN	255	136	135	65	7	anterior group of the dorsal thalamus
Anteromedial nucleus	AM	ATN	255	136	134	66	15	anterior group of the dorsal thalamus
Anteroventral nucleus of thalamus	AV	ATN	255	136	133	67	31	anterior group of the dorsal thalamus
Interanterodorsal nucleus of the thalamus	IAD	ATN	255	144	159	68	138	anterior group of the dorsal thalamus
Interanteromedial nucleus of the thalamus	IAM	ATN	255	136	129	69	139	anterior group of the dorsal thalamus
Lateral dorsal nucleus of thalamus	LD	ATN	255	136	128	70	160	anterior group of the dorsal thalamus
Reticular nucleus of the thalamus	RT	DORpm	255	128	128	71	315	reticular nucleus of the thalamus
Lateral group of the dorsal thalamus	LAT	DORpm	255	130	130	72	158	lateral group of the dorsal thalamus
Lateral posterior nucleus of the thalamus	LP	LAT	255	135	130	73	168	lateral group of the dorsal thalamus
Suprageniculate nucleus	SGN	LAT	255	131	130	74	323	lateral group of the dorsal thalamus
Geniculate group_ ventral thalamus	GENv	DORpm	255	135	133	75	126	geniculate group_ thalamus
Intergeniculate leaflet of the lateral geniculate complex	IGL	GENv	255	135	134	76	144	geniculate group_ thalamus
Ventral part of the lateral geniculate complex	LGv	GENv	255	135	135	77	163	geniculate group_ thalamus
Intralaminar nuclei of the dorsal thalamus	ILM	DORpm	255	136	132	78	147	intralaminar nuclei of the dorsal thalamus
Central lateral nucleus of the thalamus	CL	ILM	255	135	132	79	71	intralaminar nuclei of the dorsal thalamus
Central medial nucleus of the thalamus	CM	ILM	255	134	132	80	74	intralaminar nuclei of the dorsal thalamus
Paracentral nucleus	PCN	ILM	255	132	132	81	254	intralaminar nuclei of the dorsal thalamus
Parafascicular nucleus	PF	ILM	255	130	132	82	257	intralaminar nuclei of the dorsal thalamus
Epithalamus	EPI	DORpm	255	136	144	83	119	epithalamus
Lateral habenula	LH	EPI	255	135	144	84	164	epithalamus
Medial habenula	MH	EPI	255	134	144	85	201	epithalamus
Medial group of the dorsal thalamus	MED	DORpm	255	144	176	86	196	medial group of the dorsal thalamus
Intermediodorsal nucleus of the thalamus	IMD	MED	255	144	164	87	148	medial group of the dorsal thalamus
Mediodorsal nucleus of thalamus	MD	MED	255	144	163	88	186	medial group of the dorsal thalamus
Perireunensis nucleus	PR	MED	255	144	160	89	275	medial group of the dorsal thalamus
Thalamus_ sensory-motor cortex related	DORsm	TH	255	128	176	90	107	NA
Geniculate group_ dorsal thalamus	GENd	DORsm	255	112	160	91	125	geniculate group_ thalamus
Dorsal part of the lateral geniculate complex	LGd	GENd	255	112	161	92	162	geniculate group_ thalamus
Medial geniculate complex	MG	GENd	255	112	162	93	200	medial geniculate complex
Peripeduncular nucleus	PP	DORsm	255	112	163	94	271	geniculate group_ thalamus
Ventral group of the dorsal thalamus	VENT	DORsm	255	108	160	95	362	ventral group of the dorsal thalamus
Ventral medial nucleus of the thalamus	VM	VENT	255	108	162	96	368	ventral group of the dorsal thalamus
Ventral posterior complex of the thalamus	VP	VENT	255	108	144	97	371	ventral group of the dorsal thalamus
Hypothalamus	HY	IB	255	80	80	100	136	hypothalamus
Periventricular zone	PVZ	HY	255	76	80	101	302	hypothalamus
Arcuate hypothalamic nucleus	ARH	PVZ	255	76	79	102	27	hypothalamus
Paraventricular hypothalamic nucleus	PVH	PVZ	255	76	77	103	287	hypothalamus
Periventricular region	PVR	HY	255	77	80	104	300	hypothalamus
Anterodorsal preoptic nucleus	ADP	PVR	255	77	81	105	8	hypothalamus
Anteroventral preoptic nucleus	AVP	PVR	255	77	83	106	32	hypothalamus
Anteroventral periventricular nucleus	AVPV	PVR	255	77	84	107	33	hypothalamus
Dorsomedial nucleus of the hypothalamus	DMH	PVR	255	77	85	108	103	hypothalamus
Median preoptic nucleus	MEPO	PVR	255	77	86	109	197	hypothalamus
Posterodorsal preoptic nucleus	PD	PVR	255	77	89	110	255	hypothalamus
Parastrial nucleus	PS	PVR	255	77	90	111	279	hypothalamus
Suprachiasmatic nucleus	SCH	PVR	255	77	94	112	318	hypothalamus
Hypothalamic medial zone	MEZ	HY	255	78	80	113	199	hypothalamus
Anterior hypothalamic nucleus	AHN	MEZ	255	78	81	114	10	hypothalamus
Mammillary body	MBO	MEZ	255	78	82	115	182	hypothalamus
Lateral mammillary nucleus	LM	MBO	255	78	83	116	167	hypothalamus
Medial mammillary nucleus	MM	MBO	255	78	84	117	202	hypothalamus
Supramammillary nucleus	SUM	MBO	255	78	85	118	348	hypothalamus
Medial preoptic nucleus	MPN	MEZ	255	78	87	119	205	hypothalamus
Posterior hypothalamic nucleus	PH	MEZ	255	79	83	120	259	hypothalamus
Dorsal premammillary nucleus	PMd	MEZ	255	78	88	121	263	hypothalamus
Ventral premammillary nucleus	PMv	MEZ	255	78	89	122	266	hypothalamus
Ventromedial hypothalamic nucleus	VMH	MEZ	255	78	91	123	369	hypothalamus
Hypothalamic lateral zone	LZ	HY	255	79	80	124	177	hypothalamus
Subthalamic nucleus	STN	LZ	255	79	85	125	341	subthalamic nucleus
Tuberal nucleus	TU	LZ	255	79	86	126	359	hypothalamus
Zona incerta	ZI	LZ	255	79	87	127	382	zona incerta
Midbrain	MB	BS	255	176	255	128	180	NA
Midbrain_ sensory related	MBsen	MB	255	176	254	129	183	midbrain tegmentum
Inferior colliculus	IC	MBsen	255	152	255	130	141	midbrain tegmentum
Midbrain trigeminal nucleus	MEV	MBsen	255	152	254	131	198	midbrain tegmentum
Nucleus of the brachium of the inferior colliculus	NB	MBsen	255	152	253	132	213	midbrain tegmentum
Parabigeminal nucleus	PBG	MBsen	255	152	252	133	250	midbrain tegmentum
Nucleus sagulum	SAG	MBsen	255	152	251	134	316	midbrain tegmentum
Superior colliculus_ sensory related	SCs	MBsen	255	152	250	135	320	midbrain tegmentum
Midbrain_ motor related	MBmot	MB	255	132	255	136	181	NA
Superior colliculus_ motor related	SCm	MBmot	255	178	248	137	319	superior colliculus_ motor related
Substantia nigra_ reticular part	SNr	MBmot	255	178	247	138	330	substantia nigra_ reticular part
Ventral tegmental area	VTA	MBmot	255	178	246	139	376	ventral tegmental area
Midbrain reticular nucleus_ retrorubral area	RR	MBmot	255	178	249	140	313	NA
Periaqueductal gray	PAG	MBmot	255	144	255	141	240	midbrain tegmentum
Interstitial nucleus of Cajal	INC	PAG	255	145	255	142	149	midbrain tegmentum
Pretectal region	PRT	MBmot	255	176	250	143	278	pretectal region
Anterior pretectal nucleus	APN	PRT	255	176	249	144	26	pretectal region
Medial pretectal area	MPT	PRT	255	176	248	145	207	pretectal region
Nucleus of the optic tract	NOT	PRT	255	176	247	146	219	pretectal region
Nucleus of the posterior commissure	NPC	PRT	255	176	246	147	220	pretectal region
Olivary pretectal nucleus	OP	PRT	255	176	245	148	229	pretectal region
Midbrain reticular nucleus_ magnocellular part_ general	MRNmg	MBmot	255	177	253	149	209	ventral tegmental area
Ventral tegmental nucleus	VTN	MRNmg	255	177	250	150	377	ventral tegmental area
Anterior tegmental nucleus	AT	MRNmg	255	177	252	151	28	ventral tegmental area
Cuneiform nucleus	CUN	MBmot	255	178	254	152	76	cuneiform nucleus
Red Nucleus	RN	MBmot	255	134	249	153	309	red nucleus
Oculomotor nucleus	III	MBmot	255	168	255	154	145	oculomotor nucleus
Edinger-Westphal nucleus	EW	MBmot	255	178	253	155	121	midbrain tegmentum
Trochlear nucleus	IV	MBmot	255	178	255	156	155	trochlear nucleus
Midbrain_ behavioral state related	MBsta	MB	255	176	253	157	184	NA
Substantia nigra_ compact part	SNc	MBsta	255	158	248	158	329	substantia nigra_ compact part
Pedunculopontine nucleus	PPN	MBsta	255	158	255	159	272	NA
Midbrain raphé nuclei	RAmb	MBsta	255	158	254	160	303	midbrain raphe nuclei
Central linear nucleus raphé	CLI	RAmb	255	158	253	161	73	midbrain raphe nuclei
Dorsal nucleus raphé	DR	RAmb	255	158	252	162	108	midbrain raphe nuclei
Interpeduncular nucleus	IPN	RAmb	255	158	247	163	153	midbrain raphe nuclei
Hindbrain	HB	BS	255	155	168	164	132	NA
Pons	P	HB	255	155	136	165	237	pons
Pons_ sensory related	P-sen	P	255	170	98	166	282	pons
Nucleus of the lateral lemniscus	NLL	P-sen	255	170	97	167	217	pons
Parabrachial nucleus	PB	P-sen	255	170	96	168	249	parabrachial nucleus
Principal sensory nucleus of the trigeminal	PSV	P-sen	255	170	95	169	283	principal sensory nucleus of the trigeminal
Superior olivary complex	SOC	P-sen	255	170	94	170	332	superior olivary complex
Pons_ motor related	P-mot	P	255	174	92	171	264	pons
Barrington's nucleus	B	P-mot	255	174	80	172	34	pons
Dorsal tegmental nucleus	DTN	P-mot	255	174	87	173	109	pons
Pontine central gray	PCG	P-mot	255	174	120	174	253	pons
Pontine gray	PG	P-mot	255	174	112	175	823	pontine gray
Supragenual nucleus	SG	P-mot	255	174	84	176	322	pons
Supratrigeminal nucleus	SUT	P-mot	255	174	82	177	349	pons
Tegmental reticular nucleus	TRN	P-mot	255	174	81	178	354	pons
Motor nucleus of trigeminal	V	P-mot	255	174	104	179	360	motor nucleus of trigeminal
Abducens nucleus	VI	MY-mot	255	212	225	180	364	abducens nucleus
Facial motor nucleus	VII	MY-mot	255	212	234	181	365	facial motor nucleus
Pons_ behavioral state related	P-sat	P	255	172	120	182	280	pons
Superior central nucleus raphé	CS	P-sat	255	172	119	183	84	pons
Locus ceruleus	LC	P-sat	255	172	118	184	159	locus ceruleus
Nucleus incertus	NI	P-sat	255	172	116	185	216	pons
Nucleus raphé pontis	RPO	P-sat	255	172	115	186	312	nucleus raphe pontis
Subceruleus nucleus	SLC	P-sat	255	172	114	187	326	subceruleus nucleus
Sublaterodorsal nucleus	SLD	P-sat	255	172	113	188	327	pons
Medulla	MY	HB	255	160	176	189	185	medulla
Medulla_ sensory related	MY-sen	MY	255	176	176	190	189	medulla
Area postrema	AP	MY-sen	255	176	178	191	25	medulla
Cochlear nuclei	CN	MY-sen	255	176	177	192	75	cochlear nuclei
Dorsal column nuclei	DCN	MY-sen	255	177	176	193	89	medulla
Cuneate nucleus	CU	DCN	255	177	177	194	88	cuneate nucleus
Gracile nucleus	GR	DCN	255	177	178	195	129	gracile nucleus
External cuneate nucleus	ECU	MY-sen	255	176	179	196	112	medulla
Nucleus of the solitary tract	NTS	MY-sen	255	178	176	197	222	medulla
Spinal nucleus of the trigeminal_ caudal part	SPVC	MY-sen	255	176	183	198	336	spinal nucleus of the trigeminal_
Spinal nucleus of the trigeminal_ interpolar part	SPVI	MY-sen	255	176	184	199	337	spinal nucleus of the trigeminal_
Spinal nucleus of the trigeminal_ oral part	SPVO	MY-sen	255	176	182	200	338	spinal nucleus of the trigeminal_
Medulla_ motor related	MY-mot	MY	255	212	219	201	187	medulla
Nucleus ambiguus	AMB	MY-mot	255	212	216	202	16	medulla
Dorsal motor nucleus of the vagus nerve	DMX	MY-mot	255	212	184	203	104	dorsal motor nucleus of the vagus nerve
Inferior olivary complex	IO	MY-mot	255	212	189	204	151	inferior olivary complex
Inferior salivatory nucleus	ISN	MY-mot	255	212	190	205	154	medulla
Linear nucleus of the medulla	LIN	MY-mot	255	212	191	206	166	medulla
Lateral reticular nucleus	LRN	MY-mot	255	212	193	207	170	lateral reticular nucleus
Magnocellular reticular nucleus	MARN	MY-mot	255	212	194	208	179	medulla
Parasolitary nucleus	PAS	MY-mot	255	212	197	209	248	medulla
Paragigantocellular reticular nucleus	PGRN	MY-mot	255	212	198	210	258	paragigantocellular reticular nucleus
Parapyramidal nucleus	PPY	MY-mot	255	212	200	211	274	medulla
Vestibular nuclei	VNC	MY-mot	255	212	201	212	370	vestibular nuclei
Lateral vestibular nucleus	LAV	VNC	255	214	201	213	450	vestibular nuclei
Medial vestibular nucleus	MV	VNC	255	216	201	214	449	vestibular nuclei
Hypoglossal nucleus	XII	MY-mot	255	212	192	215	379	hypoglossal nucleus
Nucleus x	x	MY-mot	255	212	202	216	378	medulla
Nucleus y	y	MY-mot	255	212	203	217	380	medulla
Medulla_ behavioral state related	MY-sat	MY	255	176	192	218	188	medulla_ behavioral state related
Nucleus raphé magnus	RM	MY-sat	255	176	193	219	308	medulla_ behavioral state related
Nucleus raphé obscurus	RO	MY-sat	255	176	194	220	310	medulla_ behavioral state related
Cerebellum	CB	Brain	240	255	160	224	63	cerebellar nuclei
Cerebellar nuclei	CBN	CB	240	240	144	228	64	cerebellar nuclei
Dentate nucleus	DN	CBN	240	242	144	229	105	cerebellar nuclei
Fastigial nucleus	FN	CBN	240	244	144	230	123	cerebellar nuclei
Interposed nucleus	IP	CBN	240	241	144	231	152	cerebellar nuclei
Cerebellar cortex	CBX	CB	240	240	128	232	65	cerebellar cortex
