# Supplementary material for: Neuron-Enriched Gene Expression Patterns are Regionally Anti-Correlated with Oligodendrocyte-Enriched Patterns in the Adult Mouse and Human Brain
Source: Front Neurosci. 2013 Feb 4;7:5. doi: 10.3389/fnins.2013.00005 (PMC3578349; doi:10.3389/fnins.2013.00005)
Supplement: Supplementary Table S3 — H0351.2002 PC1 gene loadings. [file table-s3-pattern-ne-oe-pc1-probes-H0351.2002.csv]

gene_symbol	gene_id	gene_name	entrez_id	chromosome	pc1	cell.type	mean	sd
AP3B2	8069	adaptor-related protein complex 3, beta 2 subunit	8120	15	-17.4767058828821	other	7.48141412058268	0.397170277250412
PI4KA	5265	phosphatidylinositol 4-kinase, catalytic, alpha	5297	22	-17.4416944384297	other	8.51451078339774	0.348284893171550
PACSIN1	29726	protein kinase C and casein kinase substrate in neurons 1	29993	6	-17.2792301708760	neuron	12.4654460001509	0.468955627450997
PRKAR1B	5543	protein kinase, cAMP-dependent, regulatory, type I, beta	5575	7	-17.2468579783999	neuron	7.65144067484111	0.474154459115112
RLTPR	80501	RGD motif, leucine rich repeats, tropomodulin domain and proline-rich containing	146206	16	-17.0195329887353	other	5.87535292883028	0.34562277085167
B4GALNT1	2567	beta-1,4-N-acetyl-galactosaminyl transferase 1	2583	12	-17.0047589053333	other	6.22127399770502	0.46124667596251
RUNDC3A	10742	RUN domain containing 3A	10900	17	-16.9988837118879	other	7.55482530418258	0.477350542448562
DNM1	1747	dynamin 1	1759	9	-16.9094792172299	other	7.36836217921858	0.505674763766466
ATCAY	59487	ataxia, cerebellar, Cayman type	85300	19	-16.825626829041	other	8.80459310729028	0.350474329257152
A_32_P86533	1004409	AGILENT probe A_32_P86533 (non-RefSeq)	NA		-16.8243434041683	other	8.30146228828662	0.481528695801592
NMNAT2	22812	nicotinamide nucleotide adenylyltransferase 2	23057	1	-16.7881982588604	other	8.89808584614415	0.355634752937331
A_24_P680606	1010380	AGILENT probe A_24_P680606 (non-RefSeq)	NA		-16.7123175225943	other	7.90333604726004	0.576495160203401
ATP6V0C	524	ATPase, H+ transporting, lysosomal 16kDa, V0 subunit c	527	16	-16.6924407106462	other	12.0000592326350	0.279865864571435
PPFIA3	8475	protein tyrosine phosphatase, receptor type, f polypeptide (PTPRF), interacting protein (liprin), alpha 3	8541	19	-16.6738172264432	other	5.57340945985735	0.489206219226273
KIAA1543	36935	KIAA1543	57662	19	-16.5763648768426	other	5.38984132048704	0.338739514232475
PRRT1	56634	proline-rich transmembrane protein 1	80863	6	-16.5383624833930	other	6.19903556418771	0.382837201036151
STXBP1	6772	syntaxin binding protein 1	6812	9	-16.5248613264831	other	9.39919143792538	0.424346845706154
SVOP	34819	SV2 related protein homolog (rat)	55530	12	-16.5229546181201	other	8.3055198655939	0.547293336414284
C12orf43	41435	chromosome 12 open reading frame 43	64897	12	-16.5185313224408	other	5.94415627600114	0.267477369440121
LYSMD2	90360	LysM, putative peptidoglycan-binding, domain containing 2	256586	15	-16.5142052306848	other	9.18560524159362	0.274769397793453
PPME1	30881	protein phosphatase methylesterase 1	51400	11	-16.4472901635149	other	6.3708214805073	0.284102047127821
MAPK8IP2	23296	mitogen-activated protein kinase 8 interacting protein 2	23542	22	-16.4290470717489	other	7.97916060792187	0.322630543947946
FAM131A	79471	family with sequence similarity 131, member A	131408	3	-16.4246827911614	other	7.73561020863816	0.544695669714873
CAP2	10339	CAP, adenylate cyclase-associated protein, 2 (yeast)	10486	6	-16.3677630465038	other	10.1316612586301	0.567685544577756
RNF41	10047	ring finger protein 41	10193	12	-16.2738218454849	other	6.58247619582987	0.308484579653483
GDAP1L1	54837	ganglioside-induced differentiation-associated protein 1-like 1	78997	20	-16.2683370634646	other	7.3955202070194	0.403842730260765
C16orf45	59823	chromosome 16 open reading frame 45	89927	16	-16.2626715492191	other	9.42532040991702	0.485066907304848
ZYG11B	55502	zyg-11 homolog B (C. elegans)	79699	1	-16.2436861536451	other	7.51243113168553	0.275938845842521
EPB49	2024	erythrocyte membrane protein band 4.9 (dematin)	2039	8	-16.2367545372612	neuron	6.47234283267314	0.462516955580572
STMN3	30345	stathmin-like 3	50861	20	-16.1858872181885	other	10.2307151385688	0.342255536652825
MAPK10	5570	mitogen-activated protein kinase 10	5602	4	-16.1687943322886	other	7.36612569562424	0.337024603233372
TSPYL1	7216	TSPY-like 1	7259	6	-16.1470958821958	other	7.57035415041172	0.335056307822269
AP2A2	158	adaptor-related protein complex 2, alpha 2 subunit	161	11	-16.1369029272019	other	8.52910774153282	0.304377649008671
RAB15	119625	RAB15, member RAS onocogene family	376267	14	-16.1021088256817	other	7.89223880805603	0.479367337375228
WBSCR17	41010	Williams-Beuren syndrome chromosome region 17	64409	7	-16.0990205002568	other	7.38683219818399	0.670376887386443
TMEM59L	25538	transmembrane protein 59-like	25789	19	-16.0811271654351	other	6.75621441144598	0.500923194860288
SNAP25	6576	synaptosomal-associated protein, 25kDa	6616	20	-16.0743964754666	neuron	11.2018026111068	0.52292747908842
KRAS	3820	v-Ki-ras2 Kirsten rat sarcoma viral oncogene homolog	3845	12	-16.0625229680183	other	7.98088236642748	0.291417730932692
MAGEE1	36965	melanoma antigen family E, 1	57692	X	-16.0319776441116	other	7.38096413093242	0.271758043499624
SAE1	9910	SUMO1 activating enzyme subunit 1	10055	19	-16.0137159866260	other	7.33560787494822	0.333532956327292
CRMP1	1391	collapsin response mediator protein 1	1400	4	-16.0088516887584	neuron	8.01032701566969	0.448850221787601
MLLT11	10804	myeloid/lymphoid or mixed-lineage leukemia (trithorax homolog, Drosophila); translocated to, 11	10962	1	-16.0056185572531	other	9.66284708346231	0.407314138226877
CLSTN1	22639	calsyntenin 1	22883	1	-15.9947620637722	other	11.2425611209043	0.355934698584934
A_24_P205316	1005064	AGILENT probe A_24_P205316 (non-RefSeq)	NA		-15.9353833465601	other	7.73046971471505	0.327069606615084
KIF3C	3772	kinesin family member 3C	3797	2	-15.9217797671355	other	8.48657524823601	0.41505560636986
ATP6V1A	520	ATPase, H+ transporting, lysosomal 70kDa, V1 subunit A	523	3	-15.8739641872693	other	10.0692902778803	0.352686011464898
C19orf62	28822	chromosome 19 open reading frame 62	29086	19	-15.8715263298812	other	7.5105745828769	0.276242260626212
STOML1	9263	stomatin (EPB72)-like 1	9399	15	-15.8562183273490	other	7.7827301648135	0.375952434102198
YWHAB	7486	tyrosine 3-monooxygenase/tryptophan 5-monooxygenase activation protein, beta polypeptide	7529	20	-15.8504849309448	other	13.5185981452643	0.313612446175151
MADD	8501	MAP-kinase activating death domain	8567	11	-15.8378546789210	other	5.94386144024645	0.361772562809472
CUST_4565_PI416261804	1010636	AGILENT probe CUST_4565_PI416261804 (non-RefSeq)	NA		-15.8337219102653	other	5.7274976788676	0.503123205068249
SEZ6L2	26218	seizure related 6 homolog (mouse)-like 2	26470	16	-15.8044040224833	other	9.60703384989761	0.370886631984288
CNTNAP1	8440	contactin associated protein 1	8506	17	-15.7839493161292	other	8.4224408541133	0.319910784407106
ACTR1B	9975	ARP1 actin-related protein 1 homolog B, centractin beta (yeast)	10120	2	-15.7721753191487	other	7.87322721736153	0.291159569887885
SPRYD3	59116	SPRY domain containing 3	84926	12	-15.7667031286429	other	7.88871692182393	0.313591225004560
ARF3	374	ADP-ribosylation factor 3	377	12	-15.7606109892980	other	8.47597020114253	0.343599015893581
HPRT1	3231	hypoxanthine phosphoribosyltransferase 1	3251	X	-15.7574336448940	other	9.97787333051018	0.433047799657167
PREPL	9439	prolyl endopeptidase-like	9581	2	-15.7490870118446	other	11.7318268821722	0.290331621206323
ABHD8	55378	abhydrolase domain containing 8	79575	19	-15.7416391290310	other	6.1596214956376	0.425683335981961
C11orf20	25607	chromosome 11 open reading frame 20	25858	11	-15.7289631530735	other	5.56826220709864	0.524362987115695
SNAP47	78153	synaptosomal-associated protein, 47kDa	116841	1	-15.7251999022373	other	7.75812034733797	0.309726107451554
C6orf154	85753	chromosome 6 open reading frame 154	221424	6	-15.7163549722161	other	6.91823426794557	0.459283369476026
PDXP	36304	pyridoxal (pyridoxine, vitamin B6) phosphatase	57026	22	-15.7027180202113	other	6.32428101560505	0.404499806170014
RBM9	23297	RNA binding motif protein 9	23543	22	-15.6993458375455	other	8.51552011103224	0.307776017581997
ARF5	378	ADP-ribosylation factor 5	381	7	-15.6991313252264	other	7.95376002874685	0.307393227319701
TAGLN3	28850	transgelin 3	29114	3	-15.6878768088298	other	5.63899086940632	0.469068682347731
OLFM1	10292	olfactomedin 1	10439	9	-15.6866312431755	neuron	8.6080957212523	0.587606916000491
GSK3B	2915	glycogen synthase kinase 3 beta	2932	3	-15.6851831569325	other	7.48055450831876	0.265810809096874
PFKP	5182	phosphofructokinase, platelet	5214	10	-15.6782957711683	neuron	10.2402813663842	0.4623492548873
PGBD5	55408	piggyBac transposable element derived 5	79605	1	-15.6780186578366	other	5.85294295290856	0.428897656800824
CCDC64	60192	coiled-coil domain containing 64	92558	12	-15.6708058481284	other	5.77727629489798	0.369339033627047
LRFN3	55226	leucine rich repeat and fibronectin type III domain containing 3	79414	19	-15.6680885718328	other	7.0511422823265	0.275122505234254
PPP3CB	5500	protein phosphatase 3, catalytic subunit, beta isozyme	5532	10	-15.6600097620449	other	10.3514826988273	0.390749448389236
SYN1	6813	synapsin I	6853	X	-15.6589143379704	other	9.31280663662264	0.37209021402699
KIAA0513	9620	KIAA0513	9764	16	-15.6574902715163	other	10.6867728157412	0.414214312630091
ACTL6B	30893	actin-like 6B	51412	7	-15.6550760133924	neuron	5.34361269480254	0.396198340952076
GLS	2727	glutaminase	2744	2	-15.6537764529246	other	10.8264879762737	0.418219021425192
NICN1	58486	nicolin 1	84276	3	-15.6507380270034	other	7.80383161777875	0.349639306341028
UNC13A	22780	unc-13 homolog A (C. elegans)	23025	19	-15.6308343212605	neuron	6.80024167247037	0.685498665455534
ADD2	116	adducin 2 (beta)	119	2	-15.6121961065239	neuron	7.0294656460723	0.442126158058281
SLC4A10	36558	solute carrier family 4, sodium bicarbonate transporter, member 10	57282	2	-15.6081709640438	neuron	7.578707923455	0.599566719908321
AMPH	270	amphiphysin	273	7	-15.5999605317842	other	7.47244434025336	0.590591467788639
KLHDC3	77739	kelch domain containing 3	116138	6	-15.5964761837944	other	6.67924069646627	0.377595089932008
CACNB1	778	calcium channel, voltage-dependent, beta 1 subunit	782	17	-15.5961524320826	other	8.21829779056076	0.518628189984496
GALNT11	40560	UDP-N-acetyl-alpha-D-galactosamine:polypeptide N-acetylgalactosaminyltransferase 11 (GalNAc-T11)	63917	7	-15.5825275807125	other	7.72851921877378	0.280488256229248
FBXO41	80918	F-box protein 41	150726	2	-15.5695645836561	other	8.71343665507737	0.323108307772918
R3HDM1	23273	R3H domain containing 1	23518	2	-15.5481457047112	other	6.42981390574472	0.438352128504977
SEPT5	5381	septin 5	5413	22	-15.5455275437048	other	6.10594534420179	0.628782710183883
PLD3	23399	phospholipase D family, member 3	23646	19	-15.5335510607624	other	8.70458181985734	0.409572745145957
LOC151009	80942	hypothetical LOC151009	151009	2	-15.5302036281030	other	7.87908045096189	0.617754665585874
RTN1	6219	reticulon 1	6252	14	-15.5300686673114	other	9.87623499001124	0.502636276346963
PTPRN	5766	protein tyrosine phosphatase, receptor type, N	5798	2	-15.5202604623659	other	7.32230596916463	0.446307599038781
RAB3A	5832	RAB3A, member RAS oncogene family	5864	19	-15.5143986699350	other	6.64657968367028	0.403770468228391
PCLO	27189	piccolo (presynaptic cytomatrix protein)	27445	7	-15.5053391144463	other	7.95353969048806	0.494345019855893
BSN	8848	bassoon (presynaptic cytomatrix protein)	8927	3	-15.4990688458337	other	8.66010634022585	0.609047343893217
NAP1L2	4648	nucleosome assembly protein 1-like 2	4674	X	-15.4835881845849	neuron	9.51216626449195	0.372523672936775
RAB6B	31040	RAB6B, member RAS oncogene family	51560	3	-15.4717137865812	other	9.14298943879901	0.484076442651703
KCNMA1	3753	potassium large conductance calcium-activated channel, subfamily M, alpha member 1	3778	10	-15.4705597983902	other	7.60460017326211	0.388799483352947
LPHN1	22615	latrophilin 1	22859	19	-15.4666986098931	other	10.0346537184280	0.357431559203837
NRSN2	55825	neurensin 2	80023	20	-15.4403147252374	other	7.5120909172556	0.270647009806781
NBEA	26705	neurobeachin	26960	13	-15.4146835414099	other	8.85878700476784	0.35104792323212
GPI	2804	glucose-6-phosphate isomerase	2821	19	-15.4138077614095	other	10.3977684063076	0.294464029001568
CDK5R1	8774	cyclin-dependent kinase 5, regulatory subunit 1 (p35)	8851	17	-15.4091658468945	neuron	6.7504254002808	0.410000202825183
LINGO1	59084	leucine rich repeat and Ig domain containing 1	84894	15	-15.3943089495845	other	10.1463064907012	0.531918897770196
JPH3	36612	junctophilin 3	57338	16	-15.3776241819406	other	10.0010075181938	0.437633913193313
RFPL1S	10582	RFPL1 antisense RNA (non-protein coding)	10740	22	-15.3740870445676	other	6.39021787791438	0.453362120301533
PQLC1	55949	PQ loop repeat containing 1	80148	18	-15.3675127097635	other	7.95284096725516	0.282442270708907
CDK5	1015	cyclin-dependent kinase 5	1020	7	-15.3544290508150	other	7.73453774477628	0.355789968846554
FSD1	55024	fibronectin type III and SPRY domain containing 1	79187	19	-15.3432608874820	other	5.81427041332079	0.485804226929395
PRKCE	5549	protein kinase C, epsilon	5581	2	-15.3396053207838	other	7.72624808913218	0.649529743954415
RNF208	169833	ring finger protein 208	727800	9	-15.3386280601557	other	8.9087799989379	0.328908256021316
VPS26B	76624	vacuolar protein sorting 26 homolog B (S. pombe)	112936	11	-15.3321031311633	other	6.22965210904133	0.264743550679675
CALM3	804	calmodulin 3 (phosphorylase kinase, delta)	808	19	-15.3288289963838	other	9.4044510361415	0.295372683613546
MAPT	4112	microtubule-associated protein tau	4137	17	-15.3186623597286	other	7.76883758927754	0.29746556731282
ZNRF1	59127	zinc and ring finger 1	84937	16	-15.3170377811051	other	7.21950829997873	0.292803243695888
TMEM130	85875	transmembrane protein 130	222865	7	-15.3116020512546	neuron	9.70171576073966	0.458252364424230
BDH1	619	3-hydroxybutyrate dehydrogenase, type 1	622	3	-15.3054732646157	other	6.06576800019581	0.287255478234004
MAP2K4	6380	mitogen-activated protein kinase kinase 4	6416	17	-15.3048185255802	other	9.34705852377762	0.389457231367685
MOAP1	40745	modulator of apoptosis 1	64112	14	-15.3044185143319	other	6.45717454717718	0.354939341681808
STX1A	6764	syntaxin 1A (brain)	6804	7	-15.2804985112233	neuron	10.0057619394787	1.08664781428049
GPR22	2828	G protein-coupled receptor 22	2845	7	-15.2771961404238	neuron	6.11280030279947	0.695021384112675
GPR162	26984	G protein-coupled receptor 162	27239	12	-15.244005420382	other	8.145764521251	0.495812909229983
UNC5A	59873	unc-5 homolog A (C. elegans)	90249	5	-15.2433280447122	other	5.39713466524972	0.669113695698868
DCAF6	35115	DDB1 and CUL4 associated factor 6	55827	1	-15.2324264519776	other	6.98883652492417	0.432069476040672
ATP6V1C1	525	ATPase, H+ transporting, lysosomal 42kDa, V1 subunit C1	528	8	-15.2265452846812	other	7.36052351195309	0.367489134233869
SYBU	34927	syntabulin (syntaxin-interacting)	55638	8	-15.2214361070447	other	5.74892790075277	0.351127710553475
MFSD4	80735	major facilitator superfamily domain containing 4	148808	1	-15.2073462320954	other	7.34627441465274	0.717273090279443
SCAMP5	82990	secretory carrier membrane protein 5	192683	15	-15.2069893027334	other	8.38228066299998	0.389288019248623
C6orf115	37341	chromosome 6 open reading frame 115	58527	6	-15.2061218504561	other	7.38608729548831	0.557002147137166
DCLK1	9077	doublecortin-like kinase 1	9201	13	-15.1979365175226	other	7.93835339983867	0.599615484023318
CLTA	1202	clathrin, light chain A	1211	9	-15.1915357322879	other	9.56305794915216	0.279138010230425
SGSM3	27097	small G protein signaling modulator 3	27352	22	-15.1908540917223	other	7.9563841417679	0.265987419146607
A_32_P25823	1007344	AGILENT probe A_32_P25823 (non-RefSeq)	NA		-15.1664821995484	other	6.80170567576801	0.332711628465239
A_24_P620521	1011689	AGILENT probe A_24_P620521 (non-RefSeq)	NA		-15.1642042447631	other	8.25548293130813	0.381070434090042
FBXW7	34583	F-box and WD repeat domain containing 7	55294	4	-15.1601642718878	other	8.98584174282321	0.661364196518406
TECPR1	25600	tectonin beta-propeller repeat containing 1	25851	7	-15.1475929692699	other	6.5515388771342	0.338452335881767
NAPB	40551	N-ethylmaleimide-sensitive factor attachment protein, beta	63908	20	-15.1474554975134	neuron	8.1601824804303	0.455478783506959
AP2M1	1164	adaptor-related protein complex 2, mu 1 subunit	1173	3	-15.1470999160246	other	9.08645533163116	0.310963976936861
CADM3	37134	cell adhesion molecule 3	57863	1	-15.1379712579469	other	7.77688334698673	0.405606776466933
ABCA3	18	ATP-binding cassette, sub-family A (ABC1), member 3	21	16	-15.1281387715647	other	6.70505780406653	0.358898255992601
A_24_P415195	1011034	AGILENT probe A_24_P415195 (non-RefSeq)	NA		-15.1264477813670	other	7.67354239009755	0.436208664843502
SERGEF	26045	secretion regulating guanine nucleotide exchange factor	26297	11	-15.1132659434686	other	8.54891628715275	0.292310082326882
DLG3	1729	discs, large homolog 3 (Drosophila)	1741	X	-15.1047057703427	other	9.04305053188754	0.444309443474544
GLT1D1	80367	glycosyltransferase 1 domain containing 1	144423	12	-15.1039471800997	other	8.12642585654869	0.327124463847684
FAM3C	10300	family with sequence similarity 3, member C	10447	7	-15.1019904644502	other	8.33617728895209	0.404163387859842
LOC644189	180767	acyl-CoA thioesterase 4 pseudogene	644189	19	-15.0949609116483	other	6.40667781443543	0.418957074542298
FAM123C	83773	family with sequence similarity 123C	205147	2	-15.0879726772132	other	6.26720316036968	0.402306360497872
BEX2	58903	brain expressed X-linked 2	84707	X	-15.0738342430425	other	10.0990961497890	0.312552291779719
WDR47	22667	WD repeat domain 47	22911	1	-15.0605816685863	other	8.25532595091327	0.266892928132167
CAMK1	8470	calcium/calmodulin-dependent protein kinase I	8536	3	-15.0581914565060	other	7.9790291798691	0.465839640273004
NAGPA	30654	N-acetylglucosamine-1-phosphodiester alpha-N-acetylglucosaminidase	51172	16	-15.0517837555922	other	7.22914970444563	0.475572144847309
VPS13A	22985	vacuolar protein sorting 13 homolog A (S. cerevisiae)	23230	9	-15.0512977542390	other	7.73757887534563	0.36832027066267
GNG3	2768	guanine nucleotide binding protein (G protein), gamma 3	2785	11	-15.0451658737881	other	8.56717398955658	0.42614869748276
A_32_P27373	1008457	AGILENT probe A_32_P27373 (non-RefSeq)	NA		-15.0053123637118	other	5.45291738121738	0.30794204466747
CUST_3911_PI416261804	1008120	AGILENT probe CUST_3911_PI416261804 (non-RefSeq)	NA		-14.9999098502522	other	7.15719577727365	0.995572170048505
UBE2QL1	79586	ubiquitin-conjugating enzyme E2Q family-like 1	134111	5	-14.9992842126797	neuron	4.88658162870981	0.779905915212381
A_32_P32905	1004617	AGILENT probe A_32_P32905 (non-RefSeq)	NA		-14.9894522688239	other	4.8649743686382	0.333159770020186
ARHGEF12	23120	Rho guanine nucleotide exchange factor (GEF) 12	23365	11	-14.9796651115358	other	6.06789132970033	0.287193052853909
A_32_P18630	1007367	AGILENT probe A_32_P18630 (non-RefSeq)	NA		-14.9753560196336	other	8.197823556912	0.545788376582437
CACNB3	780	calcium channel, voltage-dependent, beta 3 subunit	784	12	-14.9728527454304	other	6.41753361190326	0.445082306909701
CHN1	1115	chimerin (chimaerin) 1	1123	2	-14.9544944534122	other	9.54238033783803	0.610163279530375
CAMK2A	811	calcium/calmodulin-dependent protein kinase II alpha	815	5	-14.9487241583672	other	7.26971450236693	1.08106268749433
CLSTN3	9602	calsyntenin 3	9746	12	-14.9470650084664	neuron	5.68360039958866	0.470165547156202
CDK14	5186	cyclin-dependent kinase 14	5218	7	-14.9393769215593	other	10.2851170879195	0.530364476455119
CRELD1	54827	cysteine-rich with EGF-like domains 1	78987	3	-14.9377533034944	other	7.22777097277303	0.290956157849011
AACS	41828	acetoacetyl-CoA synthetase	65985	12	-14.9303857397834	other	4.76773574783051	0.395735959960833
BRSK2	8904	BR serine/threonine kinase 2	9024	11	-14.9250790562331	other	6.77215032736424	0.320896616303008
A_24_P254437	1004421	AGILENT probe A_24_P254437 (non-RefSeq)	NA		-14.9198656046200	other	6.52615845112277	0.399822366374735
A_24_P243044	1011175	AGILENT probe A_24_P243044 (non-RefSeq)	NA		-14.8926149744115	other	5.90682080694837	0.322144919036378
SPATS2	41745	spermatogenesis associated, serine-rich 2	65244	12	-14.8819599495	other	5.86745088087393	0.486280495990481
NCS1	23168	neuronal calcium sensor 1	23413	9	-14.8689394794682	other	8.46218105626115	0.441700900968935
MKL1	36864	megakaryoblastic leukemia (translocation) 1	57591	22	-14.8600948451670	other	4.15218704532061	0.371569185723393
KRTAP4-8	180997	keratin associated protein 4-8	728224	17	-14.8445812518594	other	7.92839845769828	0.389685752146482
SEMA4F	10358	sema domain, immunoglobulin domain (Ig), transmembrane domain (TM) and short cytoplasmic domain, (semaphorin) 4F	10505	2	-14.8234172593341	other	5.6453549404566	0.580366500854564
KIAA1045	23104	KIAA1045	23349	9	-14.8182151079702	neuron	7.00575467281914	0.589689443220963
A_32_P215669	1004114	AGILENT probe A_32_P215669 (non-RefSeq)	NA		-14.8115722483563	other	7.29513598523391	0.60081363766448
EXTL1	2119	exostoses (multiple)-like 1	2134	1	-14.7981106360334	other	6.21993478375306	0.506536521716596
SNAP91	9748	synaptosomal-associated protein, 91kDa homolog (mouse)	9892	6	-14.7916001153050	other	9.36209615251949	0.400065601752795
C10orf35	85560	chromosome 10 open reading frame 35	219738	10	-14.7832811205147	other	7.64129549878935	0.334440131249287
ARHGEF9	22984	Cdc42 guanine nucleotide exchange factor (GEF) 9	23229	X	-14.7819635993739	other	7.18324242471569	0.380560341603129
CHGB	1106	chromogranin B (secretogranin 1)	1114	20	-14.7627891222284	neuron	10.2482591776422	0.759659588166498
ATXN7L3	36249	ataxin 7-like 3	56970	17	-14.7592302886769	other	7.11775951099964	0.304463394971251
INPP4A	3606	inositol polyphosphate-4-phosphatase, type I, 107kDa	3631	2	-14.7578718941653	other	6.15536631766108	0.31727992435406
MLF2	8028	myeloid leukemia factor 2	8079	12	-14.7575082927365	other	6.73580038411771	0.313192411838890
A_24_P745883	1009054	AGILENT probe A_24_P745883 (non-RefSeq)	NA		-14.7467825162256	other	10.1037483183271	0.584033445535317
HTT	3047	huntingtin	3064	4	-14.7453255107341	other	7.21802769277207	0.281095739665158
PNMAL1	34517	PNMA-like 1	55228	19	-14.7427882448609	other	9.73154875130612	0.290527855582584
A_24_P910050	1007101	AGILENT probe A_24_P910050 (non-RefSeq)	NA		-14.7261444736075	other	8.75908354268442	0.342091372858011
CUST_8032_PI416261804	1001481	AGILENT probe CUST_8032_PI416261804 (non-RefSeq)	NA		-14.7196773427662	other	6.40727852298434	0.573299141031015
CACNB2	779	calcium channel, voltage-dependent, beta 2 subunit	783	10	-14.7098046089051	other	6.85614129913099	0.308132479640138
RTN4R	41602	reticulon 4 receptor	65078	22	-14.7056298724689	other	10.8326601024237	0.467319151472278
PAK7	36421	p21 protein (Cdc42/Rac)-activated kinase 7	57144	20	-14.705360184156	other	6.43904145423532	0.73064228378605
PDS5B	22802	PDS5, regulator of cohesion maintenance, homolog B (S. cerevisiae)	23047	13	-14.6964114589658	other	8.62557726931587	0.301467375140298
APBA2	318	amyloid beta (A4) precursor protein-binding, family A, member 2	321	15	-14.6899344313847	other	7.0268214560986	0.467176700384427
HPS6	55606	Hermansky-Pudlak syndrome 6	79803	10	-14.6895533279485	other	6.09156038454315	0.307138679770009
NEURL	9025	neuralized homolog (Drosophila)	9148	10	-14.6867891704211	other	8.47215959021078	0.451987880615121
CALM1	797	calmodulin 1 (phosphorylase kinase, delta)	801	14	-14.6861666068929	other	9.5425201249711	0.266849167029426
KIAA0408	9585	KIAA0408	9729	6	-14.6795006097637	other	6.15353054463486	0.406272390281245
RAP1GAP2	22863	RAP1 GTPase activating protein 2	23108	17	-14.6739125578739	other	5.3074871373833	0.466285772436764
MAP2K1	5572	mitogen-activated protein kinase kinase 1	5604	15	-14.6421298138477	other	6.68569263716018	0.500327078124538
GABBR2	9426	gamma-aminobutyric acid (GABA) B receptor, 2	9568	9	-14.6410742449724	other	8.51911399712884	0.751739513501647
DLGAP1	9104	discs, large (Drosophila) homolog-associated protein 1	9229	18	-14.6301837905815	other	7.71656523056384	0.675996593074289
C16orf5	29698	chromosome 16 open reading frame 5	29965	16	-14.6267249300439	other	6.67228409433828	0.332365601177816
ATP6V0D1	8991	ATPase, H+ transporting, lysosomal 38kDa, V0 subunit d1	9114	16	-14.6253818755074	other	7.65004007280563	0.376712548306132
TPRG1L	79207	tumor protein p63 regulated 1-like	127262	1	-14.6094159716681	other	8.89900413148575	0.26953322642714
PNMA2	10540	paraneoplastic antigen MA2	10687	8	-14.5944718797639	neuron	8.90044962979437	0.426918575709975
FAM153B	83678	family with sequence similarity 153, member B	202134	5	-14.5850584802997	other	9.43521350963173	0.769310435683855
NELL2	4727	NEL-like 2 (chicken)	4753	12	-14.5836988756586	other	9.7674236659225	0.892163795140242
CTNNA2	1485	catenin (cadherin-associated protein), alpha 2	1496	2	-14.5627852289581	other	7.42665713369113	0.483376170985568
A_24_P944677	1006953	AGILENT probe A_24_P944677 (non-RefSeq)	NA		-14.5624790805804	other	5.191459127554	0.391891743878380
LASS6	90133	LAG1 homolog, ceramide synthase 6	253782	2	-14.5609171107928	neuron	8.27085396334795	0.394982884559562
SSX2IP	78473	synovial sarcoma, X breakpoint 2 interacting protein	117178	1	-14.5602949716428	other	7.31838443567775	0.468431703903537
NRG3	10560	neuregulin 3	10718	10	-14.5600154628641	neuron	6.70991706324143	0.507552518328695
CGREF1	10522	cell growth regulator with EF-hand domain 1	10669	2	-14.5555777987335	other	7.66536079297103	0.3662144813296
CLTB	1203	clathrin, light chain B	1212	5	-14.5550520132593	other	8.61239752596326	0.28341368881529
ENO2	2011	enolase 2 (gamma, neuronal)	2026	12	-14.5533077440838	neuron	9.75732442500986	0.381538172489234
LNX1	58904	ligand of numb-protein X 1	84708	4	-14.5520162075596	other	7.30406740343794	0.601108598149261
PPP3R1	5502	protein phosphatase 3, regulatory subunit B, alpha	5534	2	-14.5424228566275	other	8.5579244517887	0.475459399904959
GRK6	2853	G protein-coupled receptor kinase 6	2870	5	-14.5409621225245	other	5.51796078848153	0.308726601944956
AP2A1	157	adaptor-related protein complex 2, alpha 1 subunit	160	19	-14.5398004369370	other	5.74784311770097	0.324783094144306
FARSA	2178	phenylalanyl-tRNA synthetase, alpha subunit	2193	19	-14.5329714873808	other	7.1751932057252	0.294628731271884
PNMAL2	36742	PNMA-like 2	57469	19	-14.5320494484999	other	7.19224463429003	0.415318530925978
UNC80	94487	unc-80 homolog (C. elegans)	285175	2	-14.5239600110115	other	7.20419982730716	0.333048714562215
A_32_P1144	1008826	AGILENT probe A_32_P1144 (non-RefSeq)	NA		-14.5165150121946	other	7.52082727556972	0.316804032498656
RTN2	6220	reticulon 2	6253	19	-14.5136387154323	other	6.41626452834611	0.516976029814058
PAK1	5026	p21 protein (Cdc42/Rac)-activated kinase 1	5058	11	-14.5111097890377	other	7.34726618843697	0.529346250870903
UBXN6	56474	UBX domain protein 6	80700	19	-14.5052663697877	other	8.3649185741554	0.279899675555985
ARPC5L	57552	actin related protein 2/3 complex, subunit 5-like	81873	9	-14.4987367459112	other	10.0968650249839	0.268148659844226
BAI2	573	brain-specific angiogenesis inhibitor 2	576	1	-14.4908789626427	other	8.2900729774953	0.565949932292092
A_32_P205303	1004308	AGILENT probe A_32_P205303 (non-RefSeq)	NA		-14.4829816338187	other	6.46640968234421	0.552997136961883
B3GNT1	10883	UDP-GlcNAc:betaGal beta-1,3-N-acetylglucosaminyltransferase 1	11041	11	-14.4774526685496	other	8.2139873330481	0.383844829899759
A_23_P215275	1011257	AGILENT probe A_23_P215275 (non-RefSeq)	NA		-14.4415758569695	other	6.9653852326451	0.362766663911496
NUDCD3	23141	NudC domain containing 3	23386	7	-14.4252666985679	other	6.96672480481654	0.270316306287287
SPTBN2	6672	spectrin, beta, non-erythrocytic 2	6712	11	-14.4242355449125	other	8.14945065348953	0.409577107623518
TMEM55B	59970	transmembrane protein 55B	90809	14	-14.4195617632321	other	5.65948379916786	0.322922078637284
NECAP1	25726	NECAP endocytosis associated 1	25977	12	-14.403400923166	other	6.28170140535994	0.27938478486673
A_24_P302506	1007839	AGILENT probe A_24_P302506 (non-RefSeq)	NA		-14.4008717947623	other	6.33889917156976	0.343759739845022
DGCR5	25969	DiGeorge syndrome critical region gene 5 (non-protein coding)	26220	22	-14.3966820970274	other	6.54284615669907	0.353330654319195
TWF2	11179	twinfilin, actin-binding protein, homolog 2 (Drosophila)	11344	3	-14.3891639400235	other	6.47460873997508	0.37790550249515
RNF165	149622	ring finger protein 165	494470	18	-14.3818180526395	neuron	4.76120110151138	0.495410200307286
ACOT4	78933	acyl-CoA thioesterase 4	122970	14	-14.3801745827652	other	4.79299853047569	0.335242901189426
FAM155A	168322	family with sequence similarity 155, member A	728215	13	-14.3759011837964	other	10.8717091162930	0.464706402068094
C11orf41	25509	chromosome 11 open reading frame 41	25758	11	-14.3645686553668	other	9.69699719865418	0.589353394320156
FAM89B	23379	family with sequence similarity 89, member B	23625	11	-14.3641018290985	other	6.51422681731289	0.370303722976975
LRFN4	54839	leucine rich repeat and fibronectin type III domain containing 4	78999	11	-14.3562184178343	other	6.81376016283634	0.355460783187672
TSPYL4	23025	TSPY-like 4	23270	6	-14.3553916216310	other	9.23137063955711	0.284016939362418
RAB40C	37070	RAB40C, member RAS oncogene family	57799	16	-14.3542579843496	other	5.17876386578537	0.435811706587537
KIAA1467	36886	KIAA1467	57613	12	-14.3349255139322	other	7.36287042389355	0.345193044408626
MEGF8	1941	multiple EGF-like-domains 8	1954	19	-14.3323446491719	other	8.29982290888564	0.306363987048297
YWHAH	7490	tyrosine 3-monooxygenase/tryptophan 5-monooxygenase activation protein, eta polypeptide	7533	22	-14.3311896319589	other	11.9687031473549	0.463819283133814
ASNS	437	asparagine synthetase (glutamine-hydrolyzing)	440	7	-14.3213521029878	other	10.2014156737421	0.367974721936919
RNF123	40534	ring finger protein 123	63891	3	-14.3197341794760	other	4.92439556881995	0.354464714553522
TUBA8	31287	tubulin, alpha 8	51807	22	-14.3168880186728	other	8.29723015076057	0.463514049488171
A_32_P88605	1008844	AGILENT probe A_32_P88605 (non-RefSeq)	NA		-14.3110386546414	other	7.45838333058009	0.748529938229817
SPTAN1	6669	spectrin, alpha, non-erythrocytic 1 (alpha-fodrin)	6709	9	-14.3007687620043	other	9.73482558015345	0.294825711315731
SLC8A2	6507	solute carrier family 8 (sodium/calcium exchanger), member 2	6543	19	-14.2846009042278	other	7.34155547864272	0.817400027135606
HSD11B1L	119510	hydroxysteroid (11-beta) dehydrogenase 1-like	374875	19	-14.2826403173036	other	6.27996860562917	0.348936506450293
A_32_P51005	1010639	AGILENT probe A_32_P51005 (non-RefSeq)	NA		-14.2819412112262	other	8.71023825006204	0.77470745969519
TRIO	7161	triple functional domain (PTPRF interacting)	7204	5	-14.2786827019900	other	7.53213952746795	0.304592361855140
CAMTA2	22880	calmodulin binding transcription activator 2	23125	17	-14.2781655439442	other	6.00053296243241	0.400406100456474
CHPF2	33771	chondroitin polymerizing factor 2	54480	7	-14.2734965032407	other	6.59863870886873	0.298699316408918
EPHA5	2029	EPH receptor A5	2044	4	-14.2688097179464	other	6.33349419325608	0.829554581684049
A_23_P346813	1003401	AGILENT probe A_23_P346813 (non-RefSeq)	NA		-14.2639025784638	other	7.64661960760958	0.556910909662307
BEX5	109874	brain expressed, X-linked 5	340542	X	-14.2637489583121	other	11.4460213172941	0.399146586772455
ATP6V1H	31086	ATPase, H+ transporting, lysosomal 50/57kDa, V1 subunit H	51606	8	-14.2616072270301	other	9.10967587957678	0.388119553460129
PI4KAP2	119554	phosphatidylinositol 4-kinase, catalytic, alpha pseudogene 2	375133	22	-14.2547898492987	other	6.37963018933182	0.312929018218084
GPRIN1	77511	G protein regulated inducer of neurite outgrowth 1	114787	5	-14.2541450718744	other	7.33120049916838	0.743721410523631
DOC2A	8387	double C2-like domains, alpha	8448	16	-14.2520173910634	neuron	7.12331292502235	0.563568567390366
KIAA0284	94031	KIAA0284	283638	14	-14.2469105534462	neuron	7.91939912227253	0.40043653577947
SV2B	9755	synaptic vesicle glycoprotein 2B	9899	15	-14.2405417147297	neuron	8.80766204006032	0.738721877601753
ADAM11	4160	ADAM metallopeptidase domain 11	4185	17	-14.2369012697394	other	6.15037862905409	0.674530438042662
UBE2T	28825	ubiquitin-conjugating enzyme E2T (putative)	29089	1	-14.2305181837003	other	7.29124767555506	0.29706460752386
EPHA4	2028	EPH receptor A4	2043	2	-14.2286100843962	other	9.53438774282204	0.757378977833125
TPI1	7124	triosephosphate isomerase 1	7167	12	-14.2276185204782	other	10.1713358854900	0.276209462945963
CHD5	25787	chromodomain helicase DNA binding protein 5	26038	1	-14.2261815958261	other	5.61444961120026	0.552705970367227
A_24_P85243	1006262	AGILENT probe A_24_P85243 (non-RefSeq)	NA		-14.2244173206127	other	5.95431348047004	0.587352744698974
ENSA	2014	endosulfine alpha	2029	1	-14.2198088764670	other	8.5120554903953	0.284318221831341
TBPL1	9378	TBP-like 1	9519	6	-14.2183315046185	other	7.4925630550023	0.284514757537633
OXCT1	4987	3-oxoacid CoA transferase 1	5019	5	-14.2179527764164	other	8.69790203125793	0.309324583837825
GRIN1	2885	glutamate receptor, ionotropic, N-methyl D-aspartate 1	2902	9	-14.2152577354024	neuron	8.1471224740851	0.356041572435304
TUBA4A	7234	tubulin, alpha 4a	7277	2	-14.2109266019187	other	11.5770349446686	0.386426293872116
A_23_P76145	1006130	AGILENT probe A_23_P76145 (non-RefSeq)	NA		-14.2034074321927	other	6.16419225227076	0.698461104136372
A_32_P227027	1006206	AGILENT probe A_32_P227027 (non-RefSeq)	NA		-14.1990292089183	other	8.82878236680042	0.760320565317277
A_23_P202540	1007491	AGILENT probe A_23_P202540 (non-RefSeq)	NA		-14.1968482966463	other	6.41578254825349	0.266666822440515
ERC2	25808	ELKS/RAB6-interacting/CAST family member 2	26059	3	-14.1968075184302	neuron	10.1956173842421	0.669632343104068
SYT1	6817	synaptotagmin I	6857	12	-14.1953960999057	neuron	11.2703514367416	0.818181197574536
A_24_P84698	1012162	AGILENT probe A_24_P84698 (non-RefSeq)	NA		-14.1901029957422	other	5.06761183736231	0.336359107915652
LRRC4	40734	leucine rich repeat containing 4	64101	7	-14.1895461116537	other	7.88089468549095	0.491170245708969
KIFAP3	22676	kinesin-associated protein 3	22920	1	-14.1815869483639	other	10.1227884460631	0.305756675345478
STXBP5L	9374	syntaxin binding protein 5-like	9515	3	-14.1777623590591	other	9.80660867634995	0.545345704844558
SCN2A	6291	sodium channel, voltage-gated, type II, alpha subunit	6326	2	-14.1776040605654	neuron	8.81148758011147	0.635346595953322
HK1	3080	hexokinase 1	3098	10	-14.1768235890481	other	4.44177642759777	0.27395161320117
MGC2752	41839	hypothetical LOC65996	65996	19	-14.1714930196865	other	8.30263095662643	0.307112822929516
SMAP2	41319	small ArfGAP2	64744	1	-14.1699158772844	other	6.90899031466417	0.279837546056474
NCRNA00086	124882	non-protein coding RNA 86	399668	X	-14.1588833570503	other	11.0652363661469	0.442846417263491
DPF1	8142	D4, zinc and double PHD fingers family 1	8193	19	-14.1555059781257	other	6.57064506900427	0.434274120479425
CDKN2D	1026	cyclin-dependent kinase inhibitor 2D (p19, inhibits CDK4)	1032	19	-14.1520743829443	other	8.27587766248396	0.366192799979436
SYN2	6814	synapsin II	6854	3	-14.1336313472258	neuron	8.75404725256944	0.683361356252381
A_24_P910169	1011813	AGILENT probe A_24_P910169 (non-RefSeq)	NA		-14.1277221068033	other	7.8560189744207	0.323840080614519
SLC39A3	29718	solute carrier family 39 (zinc transporter), member 3	29985	19	-14.1248219754671	other	5.34024717399898	0.269363143084685
NEURL4	58662	neuralized homolog 4 (Drosophila)	84461	17	-14.1233950993229	other	6.09330838188076	0.290383356191328
KIF3A	10968	kinesin family member 3A	11127	5	-14.1131783155439	other	10.2553798222468	0.339320234864156
MPND	59144	MPN domain containing	84954	19	-14.1073910208663	other	5.73220000161956	0.287419332730180
IDS	3403	iduronate 2-sulfatase	3423	X	-14.1072724904678	other	8.89883459350037	0.303849942141035
NARF	26250	nuclear prelamin A recognition factor	26502	17	-14.1039546400385	other	6.03217370282346	0.317691131974782
SULT4A1	25579	sulfotransferase family 4A, member 1	25830	22	-14.1009383067740	neuron	10.0691034660798	0.447090072930561
PPP2R1A	5486	protein phosphatase 2, regulatory subunit A, alpha	5518	19	-14.0937171225375	other	6.6586989573172	0.290113917911634
SYP	6815	synaptophysin	6855	X	-14.0905599510083	neuron	8.06251592908356	0.350541651783681
TUBA4B	55888	tubulin, alpha 4b (pseudogene)	80086	2	-14.0860918981844	other	11.3594605323053	0.427697227212042
ELOVL4	6745	elongation of very long chain fatty acids (FEN1/Elo2, SUR4/Elo3, yeast)-like 4	6785	6	-14.0848888844677	other	8.2924886092101	0.381872054063307
ARHGDIG	395	Rho GDP dissociation inhibitor (GDI) gamma	398	16	-14.0767044632208	other	7.9194626298367	0.478982697541396
ATP6AP1	534	ATPase, H+ transporting, lysosomal accessory protein 1	537	X	-14.0762642039948	other	9.10907551763187	0.275322534577078
PPP2R4	5492	protein phosphatase 2A activator, regulatory subunit 4	5524	9	-14.0760699938805	other	6.47010175331119	0.270016320712290
ENC1	8441	ectodermal-neural cortex 1 (with BTB-like domain)	8507	5	-14.0712489630041	neuron	10.0973564892538	1.30703790078358
MICAL2	9501	microtubule associated monoxygenase, calponin and LIM domain containing 2	9645	11	-14.0625628611213	other	7.7838003101829	0.740670227216468
A_32_P220463	1001460	AGILENT probe A_32_P220463 (non-RefSeq)	NA		-14.0432480848099	other	10.2070218904710	0.425876591308709
SEPT3	35250	septin 3	55964	22	-14.0417163509718	other	9.5601697017126	0.395989949093154
RASGEF1A	85693	RasGEF domain family, member 1A	221002	10	-14.0407458580543	neuron	8.96173496575899	0.308574200862359
A_23_P212781	1007576	AGILENT probe A_23_P212781 (non-RefSeq)	NA		-14.0395241515532	other	6.03003601084543	0.614245254243765
GABARAPL1	23463	GABA(A) receptor-associated protein like 1	23710	12	-14.0344098759465	other	8.86119163369943	0.353048744234421
DYNC1I1	1768	dynein, cytoplasmic 1, intermediate chain 1	1780	7	-14.0323873203690	neuron	9.01139310194431	0.407036984966903
NPDC1	35933	neural proliferation, differentiation and control, 1	56654	9	-14.0275021550225	other	10.8371057161387	0.280764291945741
WSB2	35171	WD repeat and SOCS box-containing 2	55884	12	-14.0197902989445	other	9.2389526724529	0.31556073309628
FRMPD4	9614	FERM and PDZ domain containing 4	9758	X	-14.0176759208207	other	5.72627796811253	0.629207809716579
RANGAP1	5873	Ran GTPase activating protein 1	5905	22	-14.0105658436032	other	7.1643162689977	0.358696567659172
A_23_P324706	1012039	AGILENT probe A_23_P324706 (non-RefSeq)	NA		-14.0087785435087	other	9.25657188266747	0.791526552703501
LRRC68	94265	leucine rich repeat containing 68	284352	19	-14.0051628871745	other	4.79711286884972	0.323939936866428
TSPAN13	26820	tetraspanin 13	27075	7	-13.9991815197487	other	8.04512480634937	0.429678906609923
PCDHAC2	35417	protocadherin alpha subfamily C, 2	56134	5	-13.9948250235195	neuron	5.14327464784794	0.407308230032095
SCAI	94825	suppressor of cancer cell invasion	286205	9	-13.9910283183321	other	6.69504863458788	0.503329682422304
A_32_P19966	1009328	AGILENT probe A_32_P19966 (non-RefSeq)	NA		-13.9832953523464	other	9.52636670697547	0.621102371596019
RNF24	11077	ring finger protein 24	11237	20	-13.9769122083023	other	4.74484106576143	0.36408129629382
A_24_P670762	1006224	AGILENT probe A_24_P670762 (non-RefSeq)	NA		-13.9746179048710	other	7.10753359764113	0.746490449492624
TNFAIP8L1	79125	tumor necrosis factor, alpha-induced protein 8-like 1	126282	19	-13.9745052655396	other	4.17255624938363	0.496413210788586
KALRN	8889	kalirin, RhoGEF kinase	8997	3	-13.9696801230236	neuron	6.70688760809314	0.610897402784304
SNCB	6580	synuclein, beta	6620	5	-13.9656416350100	other	7.58427106829579	0.47004736712707
SLC17A7	36308	solute carrier family 17 (sodium-dependent inorganic phosphate cotransporter), member 7	57030	19	-13.9633777361805	other	7.30766445461099	1.13165796849324
A_32_P179854	1011322	AGILENT probe A_32_P179854 (non-RefSeq)	NA		-13.9601917651007	other	7.27458165883286	0.287764890777111
PHYHIP	9652	phytanoyl-CoA 2-hydroxylase interacting protein	9796	8	-13.9549168246179	other	6.95235452234215	0.63500424705149
TMEM160	34247	transmembrane protein 160	54958	19	-13.9523371754798	other	10.6058470553948	0.312341262341769
RAPGEFL1	30677	Rap guanine nucleotide exchange factor (GEF)-like 1	51195	17	-13.9518686275161	other	6.90885606618837	0.533755704107051
WDR7	23090	WD repeat domain 7	23335	18	-13.9516549064603	other	8.26614086623934	0.266019676098146
A_24_P870921	1007498	AGILENT probe A_24_P870921 (non-RefSeq)	NA		-13.9478494335204	other	4.44186062390033	0.799078222129122
PNMA6A	59158	paraneoplastic antigen like 6A	84968	X	-13.9452460512965	other	4.37672798836567	0.427805245647777
A_32_P212483	1004389	AGILENT probe A_32_P212483 (non-RefSeq)	NA		-13.9414614431360	other	7.88372645270252	0.576446851248466
CREG2	83565	cellular repressor of E1A-stimulated genes 2	200407	2	-13.9344781964715	other	9.25367364190876	1.26274477180554
LMTK3	77507	lemur tyrosine kinase 3	114783	19	-13.9323918350221	other	6.20864321440744	0.330832883421139
DIRAS2	34058	DIRAS family, GTP-binding RAS-like 2	54769	9	-13.9318194553979	neuron	7.72694179919182	0.778693425782106
A_24_P672240	1007694	AGILENT probe A_24_P672240 (non-RefSeq)	NA		-13.9250696931997	other	8.31519924480316	0.723706722416075
KCNV1	26757	potassium channel, subfamily V, member 1	27012	8	-13.9140978645222	neuron	6.09415213270666	1.10480074629931
HRNBP3	80543	hexaribonucleotide binding protein 3	146713	17	-13.9123612508845	neuron	7.39249037573648	0.998366471369972
PLEKHM2	22962	pleckstrin homology domain containing, family M (with RUN domain) member 2	23207	1	-13.9098602941855	other	6.70638836732731	0.314884251301902
PIN1	5268	peptidylprolyl cis/trans isomerase, NIMA-interacting 1	5300	19	-13.9070250811217	other	8.7551876553751	0.321581640852278
UGCG	7314	UDP-glucose ceramide glucosyltransferase	7357	9	-13.8938935464014	other	6.83817206962283	0.281378624294528
KIF5A	3773	kinesin family member 5A	3798	12	-13.8861811759539	other	9.61649956602443	0.445445710406271
LOC100129309	1003148	similar to DnaJ (Hsp40) homolog, subfamily B, member 7	100129309	5	-13.8648145957901	other	7.30584209841646	0.448161673509751
DMXL2	23067	Dmx-like 2	23312	15	-13.8619952556929	other	7.04529714477608	0.320380836181971
GPRASP1	9593	G protein-coupled receptor associated sorting protein 1	9737	X	-13.8505837005279	other	8.6430806937092	0.310266922620163
PSMG1	8555	proteasome (prosome, macropain) assembly chaperone 1	8624	21	-13.8482069374509	other	8.20769051959554	0.277328620980255
FAM153A	94617	family with sequence similarity 153, member A	285596	5	-13.8457598148527	other	7.13528482983274	0.67851435614382
PRICKLE2	81675	prickle homolog 2 (Drosophila)	166336	3	-13.8404790720413	other	5.79061099137865	0.447687288889331
GPR61	58107	G protein-coupled receptor 61	83873	1	-13.8374084738567	other	3.67635409245644	0.394518187877989
RASAL2	9322	RAS protein activator like 2	9462	1	-13.8274046291031	other	6.96206983950055	0.356354311240194
CELF4	36132	CUGBP, Elav-like family member 4	56853	18	-13.821842817631	neuron	6.8535093943749	0.423795542516893
GRIN2A	2886	glutamate receptor, ionotropic, N-methyl D-aspartate 2A	2903	16	-13.8172813583235	other	7.28744241954472	0.773952126146831
PCMT1	5078	protein-L-isoaspartate (D-aspartate) O-methyltransferase	5110	6	-13.8050865626412	other	7.8543028194691	0.301200426771861
YWHAG	7489	tyrosine 3-monooxygenase/tryptophan 5-monooxygenase activation protein, gamma polypeptide	7532	7	-13.8003561242241	other	12.5929978726288	0.39934770109621
GAP43	2580	growth associated protein 43	2596	3	-13.8002572809143	neuron	9.4214299788165	0.816205732830312
PRICKLE1	80348	prickle homolog 1 (Drosophila)	144165	12	-13.7875183687667	other	6.92373143591333	0.605104077846118
TAF6	6838	TAF6 RNA polymerase II, TATA box binding protein (TBP)-associated factor, 80kDa	6878	7	-13.7847992743595	other	5.96455372418492	0.276166744817568
SPRN	149607	shadow of prion protein homolog (zebrafish)	503542	10	-13.7818549069002	other	5.31090235527632	0.364617920091376
LRFN2	36770	leucine rich repeat and fibronectin type III domain containing 2	57497	6	-13.7801435122963	other	5.9417937649954	0.565767654046449
ATL1	30544	atlastin GTPase 1	51062	14	-13.7790737967094	other	9.64430142271418	0.315852078325071
FAM189A1	23114	family with sequence similarity 189, member A1	23359	15	-13.7787535963807	other	5.92905905467537	0.55609528934259
EHD3	29836	EH-domain containing 3	30845	2	-13.7714266510339	other	6.12669727660145	0.529426712889358
ARNTL2	36217	aryl hydrocarbon receptor nuclear translocator-like 2	56938	12	-13.7688865739741	other	6.14114781654826	0.545864570217353
A_24_P810104	1007248	AGILENT probe A_24_P810104 (non-RefSeq)	NA		-13.7660468730005	other	9.83825968527438	0.467677412290652
MBLAC1	90276	metallo-beta-lactamase domain containing 1	255374	7	-13.7650259523431	other	5.0264315617817	0.372264186038084
MAL2	77301	mal, T-cell differentiation protein 2	114569	8	-13.7645711935282	neuron	8.00610806296553	0.812458547219876
CLIP3	25748	CAP-GLY domain containing linker protein 3	25999	19	-13.7492555653302	other	10.2776588256883	0.316563593911799
BTBD2	34932	BTB (POZ) domain containing 2	55643	19	-13.7492271026456	other	5.75555464675511	0.360259433160379
A_24_P359205	1005850	AGILENT probe A_24_P359205 (non-RefSeq)	NA		-13.7341687278274	other	8.09654501825569	0.352673852989471
CLVS2	79617	clavesin 2	134829	6	-13.733267165274	other	7.00259581056127	0.417082290746718
ASB6	79874	ankyrin repeat and SOCS box-containing 6	140459	9	-13.7309195938715	other	7.29033831240896	0.388387933515757
RAPGEF2	9549	Rap guanine nucleotide exchange factor (GEF) 2	9693	4	-13.7273325500788	other	8.22986369840974	0.271001030481115
CKMT1B	1150	creatine kinase, mitochondrial 1B	1159	15	-13.7257587782712	neuron	9.50584460882786	0.457372024264058
AP3D1	8864	adaptor-related protein complex 3, delta 1 subunit	8943	19	-13.7211761553113	other	9.09291124708064	0.273819712828485
NRXN1	9243	neurexin 1	9378	2	-13.7196094583098	other	8.70718132717341	0.411570994763251
GABRG2	2550	gamma-aminobutyric acid (GABA) A receptor, gamma 2	2566	5	-13.7195052346185	neuron	9.91940163578721	0.418317075303008
TTC9B	80672	tetratricopeptide repeat domain 9B	148014	19	-13.7099682997489	other	9.94920923111304	0.683354062375568
ADRBK1	153	adrenergic, beta, receptor kinase 1	156	11	-13.7079714995368	other	4.44707125793603	0.353065844685174
A_24_P911872	1005972	AGILENT probe A_24_P911872 (non-RefSeq)	NA		-13.7065780016566	other	4.89671513616556	0.436920336306286
KIAA1409	36851	KIAA1409	57578	14	-13.7002047506477	other	5.87865817926081	0.307670106296024
GFOD1	33729	glucose-fructose oxidoreductase domain containing 1	54438	6	-13.6949986751181	other	6.91592158536794	0.3529653357282
NELF	25761	nasal embryonic LHRH factor	26012	9	-13.6809732039202	other	8.02793698305267	0.582802879430425
CAMKK1	58464	calcium/calmodulin-dependent protein kinase kinase 1, alpha	84254	17	-13.6785145517506	other	4.90910961690346	0.402794753968936
NPTXR	23222	neuronal pentraxin receptor	23467	22	-13.6778168825336	neuron	5.77947841694197	0.885018770102898
BCAS4	34942	breast carcinoma amplified sequence 4	55653	20	-13.6768387865768	other	5.38410672757448	0.473159728045398
ARMC9	56011	armadillo repeat containing 9	80210	2	-13.6678005246698	other	6.87843113099717	0.368631844693615
A_23_P369047	1010099	AGILENT probe A_23_P369047 (non-RefSeq)	NA		-13.6643927256185	other	7.17509897576318	0.294880638926897
C9orf129	135988	chromosome 9 open reading frame 129	445577	9	-13.6616068931850	other	5.54299659971843	0.518833393366261
AP2S1	1166	adaptor-related protein complex 2, sigma 1 subunit	1175	19	-13.6610921524372	other	6.4711739706186	0.273024875663549
MYT1L	22795	myelin transcription factor 1-like	23040	2	-13.6571204567843	neuron	7.90858571019037	0.567568674088272
SPTBN4	37004	spectrin, beta, non-erythrocytic 4	57731	19	-13.6544839295716	other	6.09966267608902	0.375880902738738
PNMA3	29677	paraneoplastic antigen MA3	29944	X	-13.6528777630358	other	7.54552227637615	0.473106706486054
RIMS1	22754	regulating synaptic membrane exocytosis 1	22999	6	-13.6500241805945	other	7.90485973850477	0.563789325790541
KCNAB2	8448	potassium voltage-gated channel, shaker-related subfamily, beta member 2	8514	1	-13.6412036140589	other	7.67520835052028	0.417033832413739
NSF	4874	N-ethylmaleimide-sensitive factor	4905	17	-13.6391175461645	other	11.6322447850046	0.367081395789193
SGTB	33848	small glutamine-rich tetratricopeptide repeat (TPR)-containing, beta	54557	5	-13.6322478857369	other	7.19649983222271	0.358474644997907
CACNA1C	771	calcium channel, voltage-dependent, L type, alpha 1C subunit	775	12	-13.6250901430758	other	7.76306934369071	0.310958942013137
ATP13A2	23155	ATPase type 13A2	23400	1	-13.6210625836381	other	7.05036437262773	0.384946493420488
MARS	4116	methionyl-tRNA synthetase	4141	12	-13.6208034156145	other	6.08931867088802	0.318108069748996
POLR3A	10969	polymerase (RNA) III (DNA directed) polypeptide A, 155kDa	11128	10	-13.6200005215424	other	5.74282994673572	0.297139011755296
FAM158A	30499	family with sequence similarity 158, member A	51016	14	-13.6159804652755	other	7.73273102955394	0.269267740397332
PREP	5518	prolyl endopeptidase	5550	6	-13.6067694173511	other	6.62597682827333	0.374028150780204
NRN1	30780	neuritin 1	51299	6	-13.6052150980245	other	10.3840190516805	0.90099941062198
ICA1	3362	islet cell autoantigen 1, 69kDa	3382	7	-13.6047617780756	other	8.51612497472138	0.374617055707951
HAGH	3012	hydroxyacylglutathione hydrolase	3029	16	-13.6031613485974	other	8.27616604630997	0.306028561945231
YPEL3	57961	yippee-like 3 (Drosophila)	83719	16	-13.5936644363802	other	8.4009728673368	0.293526052922947
TMEM198	79433	transmembrane protein 198	130612	2	-13.5932478300360	other	5.03229390536895	0.341972076079793
A_23_P123645	1006122	AGILENT probe A_23_P123645 (non-RefSeq)	NA		-13.5892371244712	other	6.35652495976317	0.279875425274142
ROCK2	9335	Rho-associated, coiled-coil containing protein kinase 2	9475	2	-13.5862006760852	other	7.2110372029708	0.338226036208533
BAI3	574	brain-specific angiogenesis inhibitor 3	577	6	-13.5789589200931	other	7.32269713998607	0.394927185294758
KCNJ6	3738	potassium inwardly-rectifying channel, subfamily J, member 6	3763	21	-13.5748923463293	other	6.52539329842941	1.02917657180017
KCNJ9	3740	potassium inwardly-rectifying channel, subfamily J, member 9	3765	1	-13.5734473127905	other	5.51622529889028	0.448127786730437
MTMR9	41879	myotubularin related protein 9	66036	8	-13.5728767210817	other	7.3505772393397	0.278400114066383
MAGED1	9359	melanoma antigen family D, 1	9500	X	-13.5693491641347	other	9.80108332337105	0.325962673189188
PINK1	41542	PTEN induced putative kinase 1	65018	1	-13.565408964501	other	10.3112306415806	0.298784842972955
KCNB1	3720	potassium voltage-gated channel, Shab-related subfamily, member 1	3745	20	-13.5653666515429	other	6.58164175011021	0.445414854496061
THOC3	58531	THO complex 3	84321	5	-13.5611353202881	other	7.18475375648479	0.419304989564783
A_24_P7510	1012152	AGILENT probe A_24_P7510 (non-RefSeq)	NA		-13.5586588584567	other	4.54616800739578	0.339412409835801
PPFIA4	8431	protein tyrosine phosphatase, receptor type, f polypeptide (PTPRF), interacting protein (liprin), alpha 4	8497	1	-13.5574835608178	other	6.16199651786392	0.536870350289060
FLOT2	2303	flotillin 2	2319	17	-13.5556501035865	other	6.27680474876403	0.402967944610477
GABRB3	2546	gamma-aminobutyric acid (GABA) A receptor, beta 3	2562	15	-13.5541528459609	neuron	7.74070864651208	0.486221147708275
NME1	4799	non-metastatic cells 1, protein (NM23A) expressed in	4830	17	-13.5493870339568	other	9.52578050787778	0.287773510310443
CYFIP2	26744	cytoplasmic FMR1 interacting protein 2	26999	5	-13.5481837156414	other	10.5133048349572	0.389177206014589
BTBD10	58490	BTB (POZ) domain containing 10	84280	11	-13.5467354419951	other	8.50599073167545	0.284224907457877
BAP1	8256	BRCA1 associated protein-1 (ubiquitin carboxy-terminal hydrolase)	8314	3	-13.5459754376965	other	5.43729384365039	0.421646770998784
ARHGEF4	30138	Rho guanine nucleotide exchange factor (GEF) 4	50649	2	-13.5439665533051	other	8.61942149380535	0.330649874888843
C6orf174	122201	chromosome 6 open reading frame 174	387104	6	-13.5419480339802	other	9.88819013617354	0.307209220118417
EMX1	2001	empty spiracles homeobox 1	2016	2	-13.5404696767585	other	6.59261700332938	0.532223138788263
ATP6V1B2	523	ATPase, H+ transporting, lysosomal 56/58kDa, V1 subunit B2	526	8	-13.528883742093	other	9.4219688516567	0.368495722651069
BDNF	624	brain-derived neurotrophic factor	627	11	-13.5273587091638	other	4.85295026988099	0.990249237766063
A_32_P17525	1007534	AGILENT probe A_32_P17525 (non-RefSeq)	NA		-13.5269996758927	other	4.89765524376144	0.676907856340219
CHST1	8468	carbohydrate (keratan sulfate Gal-6) sulfotransferase 1	8534	11	-13.5152040229886	other	5.45361270910642	0.479771303411959
MGC23284	83460	hypothetical LOC197187	197187	16	-13.5114535420627	other	6.9847054428537	0.310770150333873
DCAF11	56145	DDB1 and CUL4 associated factor 11	80344	14	-13.4981102112062	other	7.92883755242447	0.267389266369103
UBE2M	8920	ubiquitin-conjugating enzyme E2M (UBC12 homolog, yeast)	9040	19	-13.4964660544667	other	7.0588158977947	0.285842671155269
A_24_P886096	1006795	AGILENT probe A_24_P886096 (non-RefSeq)	NA		-13.4927596006994	other	10.5233311303361	0.324683973428229
C2CD2L	9710	C2CD2-like	9854	11	-13.4925434448290	other	7.63716785254693	0.368561478877946
RIMBP2	23259	RIMS binding protein 2	23504	12	-13.4923939741857	other	6.59199010145854	0.517603927178044
MBOAT7	54982	membrane bound O-acyltransferase domain containing 7	79143	19	-13.4803770037923	other	5.23555000454642	0.287024023375598
LRFN5	80448	leucine rich repeat and fibronectin type III domain containing 5	145581	14	-13.4796030559055	other	7.03829328428436	0.579585388481085
C11orf87	124974	chromosome 11 open reading frame 87	399947	11	-13.4728328481913	other	6.07219526208426	0.583299278521285
LMO4	8477	LIM domain only 4	8543	1	-13.4714257013335	other	9.32181175671104	0.760720674810879
C19orf30	94301	chromosome 19 open reading frame 30	284424	19	-13.4652080085614	other	6.47071456470464	0.834181846056312
C18orf45	59206	chromosome 18 open reading frame 45	85019	18	-13.4544863420884	other	5.32645282799734	0.436818644984835
PTGES2	55943	prostaglandin E synthase 2	80142	9	-13.4389532050911	other	5.28195470848844	0.298880266561023
A_32_P74075	1007212	AGILENT probe A_32_P74075 (non-RefSeq)	NA		-13.4386871672288	other	5.82890681425171	0.367697413947133
ATRNL1	25782	attractin-like 1	26033	10	-13.4262911192587	other	7.36516969166128	0.75084117858246
CDKL5	6752	cyclin-dependent kinase-like 5	6792	X	-13.4248376223938	other	9.61962093371369	0.464423440800957
TUBG2	26920	tubulin, gamma 2	27175	17	-13.4238589465529	other	6.34247139367175	0.295890487800169
A_24_P900730	1003328	AGILENT probe A_24_P900730 (non-RefSeq)	NA		-13.4210899277166	other	5.00447184482963	0.335163227591489
LOC157627	81300	hypothetical LOC157627	157627	8	-13.4173440402980	other	8.39286267992183	0.567619542229064
FBXO34	34319	F-box protein 34	55030	14	-13.4164017154911	other	6.91349626294994	0.323072510997599
CKMT1A	149624	creatine kinase, mitochondrial 1A	548596	15	-13.415262844942	neuron	11.6093726507274	0.444088219658183
SLC39A10	36457	solute carrier family 39 (zinc transporter), member 10	57181	2	-13.4029600935501	other	8.53170748087434	0.403459131294989
KCNJ3	3735	potassium inwardly-rectifying channel, subfamily J, member 3	3760	2	-13.4022976167067	other	7.71925956797856	0.938839883464242
MEG3	34673	maternally expressed 3 (non-protein coding)	55384	14	-13.3998299473135	other	10.9477585957228	0.356537969585966
CHRM3	1123	cholinergic receptor, muscarinic 3	1131	1	-13.3973089116999	other	5.99083976289846	0.860986900939752
HN1	30637	hematological and neurological expressed 1	51155	17	-13.3881474616089	other	8.96870891788486	0.418698113542338
SYNJ1	8789	synaptojanin 1	8867	21	-13.3871030644648	other	7.20243014157218	0.360108918687686
C1orf115	55565	chromosome 1 open reading frame 115	79762	1	-13.3867195260984	other	7.82750869681718	0.761174591364547
FLRT3	23520	fibronectin leucine rich transmembrane protein 3	23767	20	-13.3839669142206	other	6.22694573271603	0.698694823478024
C9orf16	54934	chromosome 9 open reading frame 16	79095	9	-13.3833551315082	other	7.87836990722	0.59793047255158
KNDC1	59598	kinase non-catalytic C-lobe domain (KIND) containing 1	85442	10	-13.3819609426551	oligodendrocyte	7.9975358008803	0.347711940940256
PLEKHG5	36722	pleckstrin homology domain containing, family G (with RhoGef domain) member 5	57449	1	-13.3779815791415	other	6.13616115137676	0.556396308128267
PIN1L	5269	peptidylprolyl cis/trans isomerase, NIMA-interacting 1-like (pseudogene)	5301	1	-13.3761958233684	other	7.00849459536652	0.298293199631778
KIF1A	544	kinesin family member 1A	547	2	-13.3671758646992	other	8.50526446114087	0.280619366389582
CAND2	22821	cullin-associated and neddylation-dissociated 2 (putative)	23066	3	-13.3640799515585	other	6.87108085138806	0.278341539275518
PSMG3	58472	proteasome (prosome, macropain) assembly chaperone 3	84262	7	-13.3585670549543	other	6.32282410902777	0.357543458530398
B4GALT6	9197	UDP-Gal:betaGlcNAc beta 1,4- galactosyltransferase, polypeptide 6	9331	18	-13.3566171916858	other	6.07203542081499	0.448312064219303
FMNL1	748	formin-like 1	752	17	-13.3483952390251	other	4.44696784750794	0.539633771179131
A_32_P197156	1011932	AGILENT probe A_32_P197156 (non-RefSeq)	NA		-13.3415160235819	other	7.35795458863355	1.22677539149702
A_32_P458096	1008807	AGILENT probe A_32_P458096 (non-RefSeq)	NA		-13.3414284846253	other	9.68600150479454	0.318750014686181
GLRB	2726	glycine receptor, beta	2743	4	-13.3389507670583	other	8.24244889141751	0.356927228517607
PIP5K1C	23151	phosphatidylinositol-4-phosphate 5-kinase, type I, gamma	23396	19	-13.3387426817469	other	7.84103111746589	0.368560354067367
CECR6	27183	cat eye syndrome chromosome region, candidate 6	27439	22	-13.333823434224	other	6.61528332056782	0.44933411575271
A_24_P539275	1011659	AGILENT probe A_24_P539275 (non-RefSeq)	NA		-13.3308141719474	other	5.63422339221871	0.352454274444808
GSK3A	2914	glycogen synthase kinase 3 alpha	2931	19	-13.3300885277411	other	7.61065979559708	0.271629054678394
NISCH	11028	nischarin	11188	3	-13.3294027618306	other	6.9463933309623	0.382030062376623
MIAT	133970	myocardial infarction associated transcript (non-protein coding)	440823	22	-13.3188434973654	other	8.62174443830092	0.494887262731642
CAPNS1	822	calpain, small subunit 1	826	19	-13.3157241153563	other	8.550591827192	0.294339676331392
KIFC2	59993	kinesin family member C2	90990	8	-13.3113273509913	other	4.28983569672760	0.552162396519575
MYO5A	4618	myosin VA (heavy chain 12, myoxin)	4644	15	-13.3035766204638	other	9.94503114561031	0.344306454697783
SLITRK4	79778	SLIT and NTRK-like family, member 4	139065	X	-13.3027010095267	other	8.07639597223914	0.68328702633882
HTR5A	3341	5-hydroxytryptamine (serotonin) receptor 5A	3361	7	-13.302561315377	other	5.41007999343928	0.519817732807599
PGAM1	5191	phosphoglycerate mutase 1 (brain)	5223	10	-13.3012151481991	other	10.8530431115211	0.295742399061149
A_24_P332837	1007007	AGILENT probe A_24_P332837 (non-RefSeq)	NA		-13.3008778971588	other	6.880239259853	0.318746443937186
LOC401097	125451	Similar to LOC166075	401097	3	-13.2985220618168	other	4.82433648861808	0.834631896320576
MAP6	4110	microtubule-associated protein 6	4135	11	-13.2962972083332	other	7.32511700063249	0.267339602583093
PELI3	89828	pellino homolog 3 (Drosophila)	246330	11	-13.291525835962	other	6.34274519903223	0.403449182952025
TUBA3C	7235	tubulin, alpha 3c	7278	13	-13.2910356072251	other	6.04334320160581	0.449681148478052
HMGCR	3136	3-hydroxy-3-methylglutaryl-CoA reductase	3156	5	-13.286701517478	other	10.0574823041171	0.431067991969828
SLC45A1	30140	solute carrier family 45, member 1	50651	1	-13.2822151225326	other	5.12018769551163	0.323953139113112
ADRBK2	154	adrenergic, beta, receptor kinase 2	157	22	-13.2797176769669	other	7.33356621630068	0.641511137954068
CAMK1D	36396	calcium/calmodulin-dependent protein kinase ID	57118	10	-13.2771904375851	other	7.6470946586498	0.656349839937962
A_32_P114675	1004574	AGILENT probe A_32_P114675 (non-RefSeq)	NA		-13.277098962502	other	7.54545662829988	0.671979142026954
A_23_P137410	1008770	AGILENT probe A_23_P137410 (non-RefSeq)	NA		-13.2766558910475	other	8.20430641488307	0.546523813835329
HIVEP2	3079	human immunodeficiency virus type I enhancer binding protein 2	3097	6	-13.2765861619849	other	7.7988213116997	0.415904773042883
A_23_P435051	1006440	AGILENT probe A_23_P435051 (non-RefSeq)	NA		-13.2749694985834	other	6.63779181625579	0.304924249145384
YWHAZ	7491	tyrosine 3-monooxygenase/tryptophan 5-monooxygenase activation protein, zeta polypeptide	7534	8	-13.2692695111440	other	10.7573900788447	0.327692067516754
PITPNM2	36878	phosphatidylinositol transfer protein, membrane-associated 2	57605	12	-13.2658309251247	other	4.40722214231203	0.501060492293407
FBXO16	81297	F-box protein 16	157574	8	-13.2575849710488	other	5.40593605999185	0.364045714666814
BAI1	572	brain-specific angiogenesis inhibitor 1	575	8	-13.2541006117063	other	7.82201370722963	0.357615103081583
ZNF25	85562	zinc finger protein 25	219749	10	-13.2384655059914	other	7.9882361979826	0.309441067442808
A_24_P740942	1009974	AGILENT probe A_24_P740942 (non-RefSeq)	NA		-13.2379122834667	other	8.13457981189735	0.344516866148439
GRINA	2890	glutamate receptor, ionotropic, N-methyl D-aspartate-associated protein 1 (glutamate binding)	2907	8	-13.2366374082079	other	7.83892542239683	0.270136109925231
CSMD1	41076	CUB and Sushi multiple domains 1	64478	8	-13.2360589381427	other	5.90168825356296	0.491603359943146
CACNG8	37707	calcium channel, voltage-dependent, gamma subunit 8	59283	19	-13.2337328572371	other	5.39275890402201	0.433431811583988
SNX32	90172	sorting nexin 32	254122	11	-13.2290718570243	other	6.61649164254709	0.416494814114262
FHL2	2259	four and a half LIM domains 2	2274	2	-13.2259280273508	other	6.69060220069757	0.941179843662349
A_24_P920388	1010312	AGILENT probe A_24_P920388 (non-RefSeq)	NA		-13.2242749817805	other	7.00207126622397	0.582564345759653
A_24_P5026	1005994	AGILENT probe A_24_P5026 (non-RefSeq)	NA		-13.2240509895975	other	5.61690742196675	0.285933555323249
DGKZ	8459	diacylglycerol kinase, zeta 104kDa	8525	11	-13.2234364555158	other	7.0486157083344	0.398955817683001
SCG5	6411	secretogranin V (7B2 protein)	6447	15	-13.2149682667908	other	11.0935765535195	0.295671613792807
AGBL4	59061	ATP/GTP binding protein-like 4	84871	1	-13.2138066223891	other	4.72706609397365	0.415727422525504
A_23_P204541	1011008	AGILENT probe A_23_P204541 (non-RefSeq)	NA		-13.2054215578121	other	10.3203699972701	0.361646342308499
A_32_P140153	1007074	AGILENT probe A_32_P140153 (non-RefSeq)	NA		-13.2037210395034	other	6.18771392936552	0.458315468006603
PLXNA2	5330	plexin A2	5362	1	-13.2027635498854	other	5.40734913561782	0.396587124677509
A_32_P207481	1004814	AGILENT probe A_32_P207481 (non-RefSeq)	NA		-13.2014042754130	other	6.54878233537791	0.701302911118027
CAMK2B	812	calcium/calmodulin-dependent protein kinase II beta	816	7	-13.1979714570127	other	8.89502578642457	0.570400976778944
RGS7	5968	regulator of G-protein signaling 7	6000	1	-13.1938851128026	other	7.03898987979396	0.442204123055822
SNCA	6582	synuclein, alpha (non A4 component of amyloid precursor)	6622	4	-13.1930318004285	neuron	10.5490024593506	0.703724693803361
HOOK1	30842	hook homolog 1 (Drosophila)	51361	1	-13.1924478027824	other	6.11329872199293	0.494597126825419
XKR4	77510	XK, Kell blood group complex subunit-related family, member 4	114786	8	-13.18151783581	other	6.98637800951875	0.53464752679725
SIN3B	23064	SIN3 homolog B, transcription regulator (yeast)	23309	19	-13.1806318300837	other	6.64392150155979	0.328031952144121
ARHGAP32	9599	Rho GTPase activating protein 32	9743	11	-13.1788003991024	other	7.60059598926375	0.434015814066824
LOC344967	110150	acyl-CoA thioesterase 7 pseudogene	344967	4	-13.1758419983001	other	6.04033412826818	0.370919592995815
TTC39C	79072	tetratricopeptide repeat domain 39C	125488	18	-13.1698792978464	other	6.6339067092806	0.606160847503165
MAPRE3	22680	microtubule-associated protein, RP/EB family, member 3	22924	2	-13.1690697336835	other	8.95272872659458	0.31865550896991
NUDT4P1	133834	nudix (nucleoside diphosphate linked moiety X)-type motif 4 pseudogene 1	440672	1	-13.1555782202508	other	7.9682006752671	0.58588366775503
SCYL1	36684	SCY1-like 1 (S. cerevisiae)	57410	11	-13.1510386178319	other	5.8351041907189	0.285081396547378
ATP2B3	489	ATPase, Ca++ transporting, plasma membrane 3	492	X	-13.1394574934894	other	8.0521255211171	0.51849635198561
LRP8	7758	low density lipoprotein receptor-related protein 8, apolipoprotein e receptor	7804	1	-13.1352165449979	other	7.32786776946911	0.354399643221721
TUBG1	7240	tubulin, gamma 1	7283	17	-13.1318286780133	other	7.96948233796897	0.272573808552606
SLC2A6	11022	solute carrier family 2 (facilitated glucose transporter), member 6	11182	9	-13.1303964152560	other	4.18023207167023	0.358191509620407
GGT7	2670	gamma-glutamyltransferase 7	2686	20	-13.1146273130430	other	6.93501950033404	0.378559751678550
FBXW5	33752	F-box and WD repeat domain containing 5	54461	9	-13.1123433658379	other	7.21325091363966	0.350093295472879
ST3GAL2	6447	ST3 beta-galactoside alpha-2,3-sialyltransferase 2	6483	16	-13.1083507618777	other	5.46809776399892	0.364944049015077
C2orf27A	29533	chromosome 2 open reading frame 27A	29798	2	-13.1070871298496	other	8.98419722711528	0.328508309804855
A_32_P1223	1008310	AGILENT probe A_32_P1223 (non-RefSeq)	NA		-13.1052756302678	other	8.70307591856603	0.410723049477098
A_32_P155035	1004419	AGILENT probe A_32_P155035 (non-RefSeq)	NA		-13.1032365948888	other	7.16378091845285	0.324916103031799
SHANK1	30427	SH3 and multiple ankyrin repeat domains 1	50944	19	-13.1000136142203	other	5.13162604122456	0.42035258295011
LOC285696	94650	hypothetical LOC285696	285696	5	-13.0983447519452	other	4.69212065764162	0.506001028218535
SRSF12	79637	serine/arginine-rich splicing factor 12	135295	6	-13.0907352591012	other	5.90158558654041	0.368497505675304
SLC25A14	8897	solute carrier family 25 (mitochondrial carrier, brain), member 14	9016	X	-13.0886191936264	other	8.16789334178671	0.285468666822399
BASP1	10262	brain abundant, membrane attached signal protein 1	10409	5	-13.0828864493456	other	13.7558300115101	0.337584049422855
GBF1	8658	golgi brefeldin A resistant guanine nucleotide exchange factor 1	8729	10	-13.0814040837163	other	6.12233368199542	0.313640069670938
PPP5C	5504	protein phosphatase 5, catalytic subunit	5536	19	-13.0796116572451	other	5.03821819509494	0.309500917878743
UBE2E3	10330	ubiquitin-conjugating enzyme E2E 3 (UBC4/5 homolog, yeast)	10477	2	-13.0785298655315	other	8.27970445911148	0.319862342953256
A_32_P153423	1006865	AGILENT probe A_32_P153423 (non-RefSeq)	NA		-13.0745516324095	other	6.46716636899441	0.285673743807504
TERF2	6972	telomeric repeat binding factor 2	7014	16	-13.0694814636340	other	5.16698633829376	0.282745938353341
RUSC1	23377	RUN and SH3 domain containing 1	23623	1	-13.0600117121089	other	6.35962491937748	0.275636089515418
NDFIP2	33893	Nedd4 family interacting protein 2	54602	13	-13.0587478685836	other	8.81522417419515	0.433436881378507
OPCML	4946	opioid binding protein/cell adhesion molecule-like	4978	11	-13.0457965940064	other	8.57039568322169	0.610617050095861
COPS7A	30300	COP9 constitutive photomorphogenic homolog subunit 7A (Arabidopsis)	50813	12	-13.0449193546630	other	5.9672511275419	0.301339978416534
A_24_P924697	1004589	AGILENT probe A_24_P924697 (non-RefSeq)	NA		-13.0309637809282	other	5.3525128895412	0.72742760589714
GEFT	77684	RhoA/RAC/CDC42 exchange factor	115557	12	-13.0233098356585	other	4.7932527316219	0.68841800834334
P2RX5	4994	purinergic receptor P2X, ligand-gated ion channel, 5	5026	17	-13.0228331706879	other	5.24973394734546	0.365964980711853
MAP2	4108	microtubule-associated protein 2	4133	2	-13.0227519027754	other	9.99481760890244	0.358874536065353
NCRNA00087	150842	non-protein coding RNA 87	644596	X	-13.0189764692458	other	9.05380121372479	0.394024423246252
CX3CL1	6340	chemokine (C-X3-C motif) ligand 1	6376	16	-13.0146660787547	neuron	7.62810613996887	0.364438206964139
A_32_P203232	1011151	AGILENT probe A_32_P203232 (non-RefSeq)	NA		-13.0127730623421	other	5.73077067752282	0.867074900115853
CCKBR	882	cholecystokinin B receptor	887	11	-12.9988869355239	neuron	3.74164416478667	0.694002404866955
SEH1L	57601	SEH1-like (S. cerevisiae)	81929	18	-12.9971646217446	other	7.05789330980817	0.294535213381611
MRTO4	30636	mRNA turnover 4 homolog (S. cerevisiae)	51154	1	-12.9969206461252	other	4.43298467836476	0.274075578159747
CABP1	9338	calcium binding protein 1	9478	12	-12.9967878832153	other	6.14419840365655	0.910756783032134
A_24_P918500	1011341	AGILENT probe A_24_P918500 (non-RefSeq)	NA		-12.9954748788951	other	7.03895138017936	0.281599594010194
TUBB2A	7237	tubulin, beta 2A	7280	6	-12.9954085403460	other	14.7131177768898	0.476266705618045
TOLLIP	33763	toll interacting protein	54472	11	-12.9921169713398	other	6.33455192635458	0.307729714045164
GPC1	2800	glypican 1	2817	2	-12.9892066944144	other	7.71869181518267	0.360195419695809
ZFYVE9	9237	zinc finger, FYVE domain containing 9	9372	1	-12.9861714149588	other	6.89008228217066	0.292800609213407
A_32_P85131	1009157	AGILENT probe A_32_P85131 (non-RefSeq)	NA		-12.9855217659991	other	6.18828494709144	0.757961002251673
SYT5	6821	synaptotagmin V	6861	19	-12.9788007537326	other	7.10488290459855	0.644519204318832
CUL3	8391	cullin 3	8452	2	-12.9780337242852	other	6.46579480197657	0.273499389049134
C1orf21	57265	chromosome 1 open reading frame 21	81563	1	-12.9659490581288	other	10.9779193727234	0.296571217403920
MGLL	11178	monoglyceride lipase	11343	3	-12.9655549389215	other	10.0233156869532	0.478320751270391
A_32_P124819	1009289	AGILENT probe A_32_P124819 (non-RefSeq)	NA		-12.9630556600260	other	8.68237843661405	0.699856494995593
ENTPD6	950	ectonucleoside triphosphate diphosphohydrolase 6 (putative)	955	20	-12.9554036442030	other	6.92387692552351	0.469893024375129
ODZ2	36724	odz, odd Oz/ten-m homolog 2 (Drosophila)	57451	5	-12.9514743886331	neuron	7.03982846885702	0.724265031112692
WASF1	8857	WAS protein family, member 1	8936	6	-12.9440029772362	other	7.96966163198553	0.515359130926969
JPH4	58703	junctophilin 4	84502	14	-12.9421668067261	other	8.52686189652185	0.385364632484692
GPRASP2	77634	G protein-coupled receptor associated sorting protein 2	114928	X	-12.9304060598764	other	7.5411404690456	0.297911312647728
MAP1A	4105	microtubule-associated protein 1A	4130	15	-12.9235263290746	other	8.59021450674776	0.393090976433063
NPTX1	4853	neuronal pentraxin I	4884	17	-12.9227222557554	neuron	10.5956870149422	1.51719329452902
PMM1	5340	phosphomannomutase 1	5372	22	-12.9224716976640	other	6.38779553225595	0.310534287107965
A_24_P779605	1008569	AGILENT probe A_24_P779605 (non-RefSeq)	NA		-12.9223282831167	other	9.91841372359201	0.406221993032296
CHCHD6	58513	coiled-coil-helix-coiled-coil-helix domain containing 6	84303	3	-12.9214515589366	other	7.74936552430498	0.396635842133632
NAPA	8700	N-ethylmaleimide-sensitive factor attachment protein, alpha	8775	19	-12.9212575718430	other	8.7138935954802	0.331490568245828
PCSK2	5094	proprotein convertase subtilisin/kexin type 2	5126	20	-12.9176747864033	neuron	6.97990680365822	0.547084804369186
FDX1L	76612	ferredoxin 1-like	112812	19	-12.9080236747037	other	10.2997310727337	0.278323659649550
LONRF2	81650	LON peptidase N-terminal domain and ring finger 2	164832	2	-12.9071671003665	other	8.98488273017149	0.349549090620554
ATP8A2	31241	ATPase, aminophospholipid transporter, class I, type 8A, member 2	51761	13	-12.9010823607006	other	7.26445987839992	0.357174666391167
PGAM5	82770	phosphoglycerate mutase family member 5	192111	12	-12.8991890406477	other	3.80293939166872	0.414432537749625
PGM2L1	93883	phosphoglucomutase 2-like 1	283209	11	-12.8986014478016	neuron	7.09932789130188	0.450727538818342
TMEM97	27091	transmembrane protein 97	27346	17	-12.8937256404555	other	6.80028103554906	0.407399474635773
MRPL4	30555	mitochondrial ribosomal protein L4	51073	19	-12.8910290496779	other	5.87310722310501	0.26859925915962
KSR2	93962	kinase suppressor of ras 2	283455	12	-12.8856780298504	other	6.08297227581886	0.390931971160138
TPI1P2	94757	triosephosphate isomerase 1 pseudogene 2	286016	7	-12.8835058493114	other	10.6006067398164	0.326850056093681
CADPS	8549	Ca++-dependent secretion activator	8618	3	-12.8832469845631	other	7.32554878379095	0.389193861072854
GOLGA7B	125739	golgin A7 family, member B	401647	10	-12.8792240844277	other	6.32353575126949	0.48264550789327
BRF2	34579	BRF2, subunit of RNA polymerase III transcription initiation factor, BRF1-like	55290	8	-12.8767058423705	other	4.38451655952762	0.316523274542767
PRSS3	5614	protease, serine, 3	5646	9	-12.8765659284783	other	6.99568818927966	0.784282943583666
ABCC8	6793	ATP-binding cassette, sub-family C (CFTR/MRP), member 8	6833	11	-12.8758384465108	other	8.9740590005539	0.460348266062108
DDX25	28854	DEAD (Asp-Glu-Ala-Asp) box polypeptide 25	29118	11	-12.8694506328204	other	6.54205575888958	0.310226961677504
EFHA2	94787	EF-hand domain family, member A2	286097	8	-12.8691750482015	other	10.2565404345350	0.336877146162704
KCNQ2	3760	potassium voltage-gated channel, KQT-like subfamily, member 2	3785	20	-12.8687873985084	neuron	6.32394257272373	0.295753305843092
FLJ33996	93944	hypothetical protein FLJ33996	283401	12	-12.8605654990058	other	9.17170379588409	0.593010759655078
LOC100126784	1000996	hypothetical LOC100126784	100126784	11	-12.8565762817267	other	3.96813901292032	0.586363707993682
PYCRL	41764	pyrroline-5-carboxylate reductase-like	65263	8	-12.8489015728533	other	7.05087767924645	0.310000823205033
FAM81A	80461	family with sequence similarity 81, member A	145773	15	-12.8448455531568	other	7.50091043025208	0.863137289154285
MFSD3	76677	major facilitator superfamily domain containing 3	113655	8	-12.8406275814465	other	6.60188098710478	0.28166948936622
SLC6A17	123092	solute carrier family 6, member 17	388662	1	-12.8293265277959	neuron	5.62103987952766	0.45984141817983
MYRIP	25673	myosin VIIA and Rab interacting protein	25924	3	-12.8279752610899	other	7.48046830650478	0.599196025165145
A_32_P203688	1004858	AGILENT probe A_32_P203688 (non-RefSeq)	NA		-12.8243282109454	other	7.5891115649365	1.17273979043793
EFR3A	22922	EFR3 homolog A (S. cerevisiae)	23167	8	-12.8223655455676	other	8.69723165446347	0.459355041189578
TSPAN7	7059	tetraspanin 7	7102	X	-12.8180266989503	other	8.34870195341353	0.392314755990456
MORN4	78721	MORN repeat containing 4	118812	10	-12.8156980600143	other	6.72756286527883	0.364089848229062
SARS	6267	seryl-tRNA synthetase	6301	1	-12.8128366210496	other	8.31437621587738	0.29474796588964
A_32_P225135	1006216	AGILENT probe A_32_P225135 (non-RefSeq)	NA		-12.8119084264950	other	5.93404760538995	0.488633466095575
NOL4	8644	nucleolar protein 4	8715	18	-12.8112947053021	other	8.09397429127339	0.605526903223863
ETS2	2099	v-ets erythroblastosis virus E26 oncogene homolog 2 (avian)	2114	21	-12.8086766053179	other	8.14650422902531	0.495278479212404
ABR	26	active BCR-related gene	29	17	-12.8064099196244	other	9.97037476200262	0.35699958506402
MEIS3	36196	Meis homeobox 3	56917	19	-12.8025609774279	other	4.40516194328357	0.80511010941456
AES	163	amino-terminal enhancer of split	166	19	-12.8003435674959	other	9.9899765036063	0.276490858311147
GRIK5	2884	glutamate receptor, ionotropic, kainate 5	2901	19	-12.7972696309113	other	4.14036791636033	0.338250538815513
A_24_P867201	1005107	AGILENT probe A_24_P867201 (non-RefSeq)	NA		-12.7906028004354	other	7.44549701534826	0.598088752368262
NAP1L3	4649	nucleosome assembly protein 1-like 3	4675	X	-12.7896436262757	other	9.72985973484035	0.382763712149988
A_24_P838797	1006309	AGILENT probe A_24_P838797 (non-RefSeq)	NA		-12.7893473378304	other	6.28959001031125	0.600236607322224
DMRTC1	40590	DMRT-like family C1	63947	X	-12.7879375676544	other	7.79771420430732	0.306035368100771
PFN2	5185	profilin 2	5217	3	-12.7864522669032	other	7.32959388717893	0.341915295646499
A_24_P707156	1007853	AGILENT probe A_24_P707156 (non-RefSeq)	NA		-12.7810802424071	other	6.10531131533854	0.661772577965367
ADCK5	83707	aarF domain containing kinase 5	203054	8	-12.7745265488245	other	4.61077926398069	0.331827656233826
KCNS2	3763	potassium voltage-gated channel, delayed-rectifier, subfamily S, member 2	3788	8	-12.7732925465139	neuron	4.59215949883778	0.636518504208236
TMEM155	79515	transmembrane protein 155	132332	4	-12.7612558260885	other	6.36953264706478	1.39344858051261
HMGCS1	3137	3-hydroxy-3-methylglutaryl-CoA synthase 1 (soluble)	3157	5	-12.7610707908772	other	8.02227888868232	0.50596827959271
NRCAM	4866	neuronal cell adhesion molecule	4897	7	-12.7588785797099	other	7.40438901411604	0.370970389863409
IQSEC2	22851	IQ motif and Sec7 domain 2	23096	X	-12.7585700193374	other	9.70787103118208	0.349332350743071
NUDCD1	59145	NudC domain containing 1	84955	8	-12.7555091032161	other	5.86325041286114	0.284914960636524
NPM2	10214	nucleophosmin/nucleoplasmin 2	10361	8	-12.7473500322933	other	9.11992494324166	0.424578294115946
PLXNA1	5329	plexin A1	5361	3	-12.7471621307554	other	6.40838848301422	0.456370041397076
GARS	2601	glycyl-tRNA synthetase	2617	7	-12.7423444950510	other	8.06395016781507	0.306716266465036
LOC440043	133264	phosphoglycerate mutase 1 (brain) pseudogene	440043	11	-12.7407657817416	other	6.86119117163171	0.299950599485664
CYP4X1	92067	cytochrome P450, family 4, subfamily X, polypeptide 1	260293	1	-12.7378956262854	neuron	7.58100410220668	0.459986191779403
FAM19A2	109581	family with sequence similarity 19 (chemokine (C-C motif)-like), member A2	338811	12	-12.7366564889658	other	7.26693731796846	1.00580598924035
A_24_P463973	1006283	AGILENT probe A_24_P463973 (non-RefSeq)	NA		-12.7365720837886	other	9.90254997700188	0.565790876300039
CNTN1	1263	contactin 1	1272	12	-12.7291232322478	oligodendrocyte	9.0971977613065	0.363525170068085
FXYD7	33127	FXYD domain containing ion transport regulator 7	53822	19	-12.7277534484104	neuron	7.46128803819019	0.539569770075811
A_32_P100464	1009263	AGILENT probe A_32_P100464 (non-RefSeq)	NA		-12.7274263345828	other	8.97615852130244	0.368889535286182
SLC30A3	7736	solute carrier family 30 (zinc transporter), member 3	7781	2	-12.7274205926303	other	6.24965405743835	1.49130160472661
MAFG	4072	v-maf musculoaponeurotic fibrosarcoma oncogene homolog G (avian)	4097	17	-12.7235075938304	other	10.3245083990823	0.327444618397933
A_32_P158376	1011920	AGILENT probe A_32_P158376 (non-RefSeq)	NA		-12.7227258293767	other	4.70988044135553	0.406956461312113
DBC1	1608	deleted in bladder cancer 1	1620	9	-12.7225252115513	other	7.81863624400972	0.331797154359503
LOC100287482	1000490	similar to hCG2038584	100287482	7	-12.7179007095392	other	5.20630134179964	0.382133873323329
C11orf46	78798	chromosome 11 open reading frame 46	120534	11	-12.7145795009501	other	4.87579900973784	0.287967407975566
A_24_P601511	1008177	AGILENT probe A_24_P601511 (non-RefSeq)	NA		-12.7135083581461	other	6.28399440198162	0.349159810880058
A_32_P42224	1005411	AGILENT probe A_32_P42224 (non-RefSeq)	NA		-12.7121593182419	other	8.44251044218751	1.03319274102682
A_32_P50326	1005813	AGILENT probe A_32_P50326 (non-RefSeq)	NA		-12.7109043273549	other	4.33525228376978	0.488735968745387
A_24_P582705	1006610	AGILENT probe A_24_P582705 (non-RefSeq)	NA		-12.7059330251970	other	6.6864028731416	0.462592260685226
RAB26	25586	RAB26, member RAS oncogene family	25837	16	-12.7037362977953	other	5.34070562406507	0.51958072596542
A_32_P21354	1008269	AGILENT probe A_32_P21354 (non-RefSeq)	NA		-12.7010386999193	other	5.7615151491438	0.345617120927802
SEZ6L	23298	seizure related 6 homolog (mouse)-like	23544	22	-12.7009103556981	other	5.93662748959503	0.59567208860273
ATP1A1	473	ATPase, Na+/K+ transporting, alpha 1 polypeptide	476	1	-12.6993352436583	other	10.1296228654411	0.554389311856986
ATP1A3	475	ATPase, Na+/K+ transporting, alpha 3 polypeptide	478	19	-12.6930936593211	neuron	8.5446779321915	0.402816473575165
GNB1L	33875	guanine nucleotide binding protein (G protein), beta polypeptide 1-like	54584	22	-12.6858790522464	other	5.20327781178606	0.269284283718443
A_32_P230326	1007111	AGILENT probe A_32_P230326 (non-RefSeq)	NA		-12.6721608816439	other	7.79725406270776	0.859077892306895
CPEB3	22605	cytoplasmic polyadenylation element binding protein 3	22849	10	-12.6647155717556	other	6.51903870934114	0.369408557298639
CBX6	23221	chromobox homolog 6	23466	22	-12.6611136394465	neuron	6.94222966165167	0.324178412318417
TBC1D25	4912	TBC1 domain family, member 25	4943	X	-12.6597520255670	other	3.50512928373816	0.354204688852564
BRSK1	58647	BR serine/threonine kinase 1	84446	19	-12.6550761866760	other	6.25490091465032	0.354572416923768
L1CAM	3872	L1 cell adhesion molecule	3897	X	-12.6463188514363	neuron	6.36740973597432	0.509557753808489
ARHGEF3	30139	Rho guanine nucleotide exchange factor (GEF) 3	50650	3	-12.6448542792247	other	7.89789958737714	0.495729397915878
A_23_P139104	1007547	AGILENT probe A_23_P139104 (non-RefSeq)	NA		-12.6435293759498	other	10.3014406287734	0.870193523249591
FLJ20021	59837	hypothetical LOC90024	90024	4	-12.6397664371548	other	5.42534782651691	0.325695588064758
FAM116B	128789	family with sequence similarity 116, member B	414918	22	-12.6330856999211	other	5.09896381266233	0.326774669944235
A_24_P938403	1010576	AGILENT probe A_24_P938403 (non-RefSeq)	NA		-12.6323738764170	other	5.27841215462448	0.62409402109733
SHC3	32838	SHC (Src homology 2 domain containing) transforming protein 3	53358	9	-12.6282032865262	other	7.9281774605821	0.690955306189498
A_24_P74731	1003754	AGILENT probe A_24_P74731 (non-RefSeq)	NA		-12.6245284052811	other	8.33527779066372	0.428767491918165
HOMER1	9319	homer homolog 1 (Drosophila)	9456	5	-12.6230954886282	other	9.76390095850744	0.523266892129194
FBXO33	90175	F-box protein 33	254170	14	-12.6199258079657	other	7.85866334307456	0.323779178317393
ZMYND19	77753	zinc finger, MYND-type containing 19	116225	9	-12.6187935266045	other	4.18119971759940	0.329710646204287
GLS2	26910	glutaminase 2 (liver, mitochondrial)	27165	12	-12.6184808214598	other	6.82671761256992	0.44294039163727
C3orf51	707	chromosome 3 open reading frame 51	711	3	-12.6126936580838	other	6.88136764705325	0.443986207194573
A_24_P614148	1003731	AGILENT probe A_24_P614148 (non-RefSeq)	100288064		-12.6058929972055	other	7.49800604520274	0.298247143589302
A_24_P365349	1008158	AGILENT probe A_24_P365349 (non-RefSeq)	NA		-12.6036364295623	other	7.54011628815184	0.417998240781799
NRXN2	9244	neurexin 2	9379	11	-12.5993928873694	other	7.60276080980395	0.362984681158825
MAP7D2	90368	MAP7 domain containing 2	256714	X	-12.5983454899454	other	7.43324708646118	0.368136311813978
SPINT2	10506	serine peptidase inhibitor, Kunitz type, 2	10653	19	-12.5971909170833	other	8.20521597633551	0.394500180786399
PTK2B	2170	PTK2B protein tyrosine kinase 2 beta	2185	8	-12.5948683649287	other	4.78037206659675	0.648043308505127
SH2D3C	9899	SH2 domain containing 3C	10044	9	-12.5795066099243	other	3.79014905255672	0.483270414627729
SV2A	9756	synaptic vesicle glycoprotein 2A	9900	1	-12.5794153852142	other	7.66294956749518	0.371339513337686
B3GNT4	55205	UDP-GlcNAc:betaGal beta-1,3-N-acetylglucosaminyltransferase 4	79369	12	-12.5790237275529	other	5.44699836779301	0.399427689187144
PABPC1L2A	109871	poly(A) binding protein, cytoplasmic 1-like 2A	340529	X	-12.5778566470719	other	4.41939198618364	0.440488080719814
UBL7	59183	ubiquitin-like 7 (bone marrow stromal cell-derived)	84993	15	-12.5771780398982	other	6.49498408836406	0.286927107658942
A_32_P101379	1004338	AGILENT probe A_32_P101379 (non-RefSeq)	NA		-12.5750197379960	other	8.72307896285757	0.584165293110796
REEP2	30789	receptor accessory protein 2	51308	5	-12.5739105267308	other	9.4412908275647	0.335619736100978
PKDCC	60052	protein kinase domain containing, cytoplasmic homolog (mouse)	91461	2	-12.5698646291567	other	4.73400489155707	0.497351625761937
ARHGAP26	22847	Rho GTPase activating protein 26	23092	5	-12.5672116277316	other	8.8049694004075	0.446304426705189
DAGLB	85818	diacylglycerol lipase, beta	221955	7	-12.5654166899765	other	4.50839745429355	0.338521235746985
TSTA3	7221	tissue specific transplantation antigen P35B	7264	8	-12.5463314322523	other	4.52835484653775	0.350944254358746
PFKM	5181	phosphofructokinase, muscle	5213	12	-12.5431628600453	other	9.23432656726249	0.266869509695338
VSNL1	7404	visinin-like 1	7447	2	-12.5417019174276	neuron	11.3302317951948	0.908666876588965
PABPC1L2B	165974	poly(A) binding protein, cytoplasmic 1-like 2B	645974	X	-12.5350911774914	other	6.06434596872551	0.431722700981343
A_32_P709988	1006275	AGILENT probe A_32_P709988 (non-RefSeq)	NA		-12.5316829133240	other	5.68548998225692	0.675351030609765
MARK1	4114	MAP/microtubule affinity-regulating kinase 1	4139	1	-12.5282530980617	other	7.60035371322397	0.300813912101789
MATK	4120	megakaryocyte-associated tyrosine kinase	4145	19	-12.5240245892045	neuron	5.82229999594623	0.657134096737992
TMEM70	34257	transmembrane protein 70	54968	8	-12.5239065791847	other	9.31200494154144	0.374396268472369
LDHA	3914	lactate dehydrogenase A	3939	11	-12.5145756069128	other	9.09641596660606	0.435531757844547
SLITRK3	22621	SLIT and NTRK-like family, member 3	22865	3	-12.5145564829532	other	6.20621319789963	0.381622108644654
LY6E	4036	lymphocyte antigen 6 complex, locus E	4061	8	-12.5145364249501	other	7.46227623930265	0.339678294895105
A_32_P91180	1005932	AGILENT probe A_32_P91180 (non-RefSeq)	NA		-12.5134953925899	other	5.96227180473919	0.485329914505902
DUSP3	1833	dual specificity phosphatase 3	1845	17	-12.5129490513924	other	7.34136496386476	0.277130385866939
CBARA1	10220	calcium binding atopy-related autoantigen 1	10367	10	-12.5085841766097	other	6.09210040229246	0.276809185255908
A_23_P436266	1001488	AGILENT probe A_23_P436266 (non-RefSeq)	NA		-12.5048784250759	other	4.62309530046751	0.377507672088342
A_32_P217261	1009485	AGILENT probe A_32_P217261 (non-RefSeq)	NA		-12.4992784751651	other	9.388689831606	0.450435648547359
NEUROD2	4735	neurogenic differentiation 2	4761	17	-12.4982834071772	other	8.41011001541139	1.15749566343431
SYT13	36859	synaptotagmin XIII	57586	11	-12.4941413284297	neuron	7.16668978597644	0.649662162234358
SH3GL2	6420	SH3-domain GRB2-like 2	6456	9	-12.4928071784842	other	8.6222297925788	0.539710225795724
A_32_P465938	1004088	AGILENT probe A_32_P465938 (non-RefSeq)	NA		-12.4913469105993	other	6.00157034313511	0.420626889135867
KIF21B	22801	kinesin family member 21B	23046	1	-12.4860721892442	other	6.08044765978573	0.453473127830118
ASNA1	436	arsA arsenite transporter, ATP-binding, homolog 1 (bacterial)	439	19	-12.4857582296549	other	5.83438429651959	0.291954565494175
ABHD14A	25613	abhydrolase domain containing 14A	25864	3	-12.4856255686844	other	7.84842922276042	0.316576263411874
KIAA0895L	167364	KIAA0895-like	653319	16	-12.4843268139394	other	8.84568812672736	0.345081463270302
A_24_P227121	1009232	AGILENT probe A_24_P227121 (non-RefSeq)	NA		-12.4828223038544	other	6.92538629875895	0.311713176192922
SMAP1	38113	small ArfGAP 1	60682	6	-12.4803572300979	other	7.9499841907918	0.263370164290137
TRY6	81200	trypsinogen C	154754	7	-12.4774732939704	other	8.73432424237152	0.855077843920428
CDH22	41006	cadherin 22, type 2	64405	20	-12.4773493170283	other	9.33438853682462	0.507741680651202
BTBD9	77505	BTB (POZ) domain containing 9	114781	6	-12.4762884157839	other	6.65573400219095	0.300546852880258
MEX3B	58416	mex-3 homolog B (C. elegans)	84206	15	-12.4709693691842	other	4.74438117865888	0.454348965922623
A_24_P942385	1004286	AGILENT probe A_24_P942385 (non-RefSeq)	NA		-12.4704466005799	other	5.6747157765638	0.548933747783
NOS2	4812	nitric oxide synthase 2, inducible	4843	17	-12.4650168647417	other	3.65739530355374	0.648776776794608
A_23_P114582	1004992	AGILENT probe A_23_P114582 (non-RefSeq)	NA		-12.4597287031267	other	9.8053064384318	0.349452355040664
NBL1	4655	neuroblastoma, suppression of tumorigenicity 1	4681	1	-12.4522134365681	other	7.24386748847413	0.434952745181378
VDAC1	7373	voltage-dependent anion channel 1	7416	5	-12.4506791909732	other	9.28139112026981	0.268212822946543
FHOD3	56007	formin homology 2 domain containing 3	80206	18	-12.4422901365702	other	7.30990192839444	0.526315214358013
A_32_P85360	1006522	AGILENT probe A_32_P85360 (non-RefSeq)	NA		-12.4341051190513	other	9.05313762402537	0.91002234394086
PVR	5785	poliovirus receptor	5817	19	-12.4289247192490	other	4.18620363365703	0.294232213892464
TBC1D24	36738	TBC1 domain family, member 24	57465	16	-12.4276893844544	other	5.76084170281202	0.35169921570765
NDRG3	36719	NDRG family member 3	57446	20	-12.4247177314232	other	7.11288976192026	0.367912068952245
MAP3K9	4268	mitogen-activated protein kinase kinase kinase 9	4293	14	-12.4231474507641	other	6.80362034717415	0.412003933321623
NUDT4	11004	nudix (nucleoside diphosphate linked moiety X)-type motif 4	11163	12	-12.4230972185250	other	4.10459283808433	0.705550260263554
A_24_P654368	1011701	AGILENT probe A_24_P654368 (non-RefSeq)	NA		-12.4208763896284	other	3.09177261480957	0.610638672386614
FAM19A1	128168	family with sequence similarity 19 (chemokine (C-C motif)-like), member A1	407738	3	-12.4127317525961	other	6.36141709599334	1.24084399950942
A_32_P231941	1009311	AGILENT probe A_32_P231941 (non-RefSeq)	NA		-12.4103042426592	other	4.38048115875938	0.47884873361321
PARD6A	30339	par-6 partitioning defective 6 homolog alpha (C. elegans)	50855	16	-12.4099166973443	other	6.97223890911063	0.278096373036157
PRKCI	5552	protein kinase C, iota	5584	3	-12.4064989239324	other	8.73000492079221	0.280950454880833
PPP1R13B	23123	protein phosphatase 1, regulatory (inhibitor) subunit 13B	23368	14	-12.4057891556379	other	6.58128734154025	0.302165867901838
SYT3	58468	synaptotagmin III	84258	19	-12.4002516973828	other	7.33141161250816	0.419293415537886
DLGAP4	22595	discs, large (Drosophila) homolog-associated protein 4	22839	20	-12.3985524406771	other	8.17943419778157	0.379995142820009
A_24_P340112	1007138	AGILENT probe A_24_P340112 (non-RefSeq)	NA		-12.3975970288974	other	7.37777243312091	0.541042296630095
CHML	1114	choroideremia-like (Rab escort protein 2)	1122	1	-12.3929790495007	other	5.95356809849044	0.477456248496488
MTPN	79673	myotrophin	136319	7	-12.3928535525548	other	9.3522847953833	0.401346573013903
KIF17	36849	kinesin family member 17	57576	1	-12.3893859622798	other	5.95586747447957	0.638200465254565
A_32_P42487	1005758	AGILENT probe A_32_P42487 (non-RefSeq)	NA		-12.3875719816615	other	5.50368585399053	0.466983474118595
STMN2	10917	stathmin-like 2	11075	8	-12.3835852740422	neuron	11.4805830364028	0.465636979330198
ADCY1	104	adenylate cyclase 1 (brain)	107	7	-12.3823724612095	neuron	6.05376409042707	0.459067174195265
DOK4	35004	docking protein 4	55715	16	-12.3813108954395	other	5.68463023058247	0.328679735832458
NT5DC3	31039	5'-nucleotidase domain containing 3	51559	12	-12.3809967884051	other	5.59176430127635	0.638771110284454
SRRM4	58731	serine/arginine repetitive matrix 4	84530	12	-12.3781288311412	other	6.59877145764537	0.483285723230547
GFOD2	57279	glucose-fructose oxidoreductase domain containing 2	81577	16	-12.3757624263734	other	5.04641297490352	0.293610163595495
TLN2	57902	talin 2	83660	15	-12.3669135126486	other	9.4547270710948	0.335320407352533
STXBP5	79620	syntaxin binding protein 5 (tomosyn)	134957	6	-12.3611392346353	other	8.07633515650097	0.340808967205378
NCALD	58204	neurocalcin delta	83988	8	-12.3609107488196	other	8.5020176429954	0.94843485622351
A_32_P46700	1011952	AGILENT probe A_32_P46700 (non-RefSeq)	NA		-12.3531922253545	other	7.07988232253779	0.368643665204431
TASP1	34906	taspase, threonine aspartase, 1	55617	20	-12.3497088864562	other	5.67427076351021	0.283174028223805
MTUS2	23036	microtubule associated tumor suppressor candidate 2	23281	13	-12.3414356818124	neuron	5.73023497582525	0.593164511498097
IQSEC1	9778	IQ motif and Sec7 domain 1	9922	3	-12.3413134308186	other	7.29894174282785	0.321717006395052
A_24_P227993	1009414	AGILENT probe A_24_P227993 (non-RefSeq)	NA		-12.3412313583470	other	8.52716375740832	0.271070675727525
C9orf4	23485	chromosome 9 open reading frame 4	23732	9	-12.3403442529103	other	8.91263647009902	0.376077214194375
LOC399942	124973	hypothetical gene supported by AF081484; NM_006082	399942	11	-12.3361539385502	other	9.40749541680627	0.464357259509301
JOSD1	9785	Josephin domain containing 1	9929	22	-12.3359742094253	other	7.05705750287152	0.301795307409906
GPM6A	2806	glycoprotein M6A	2823	4	-12.3291252421916	other	12.1785889165507	0.603516449317602
A_23_P37966	1010348	AGILENT probe A_23_P37966 (non-RefSeq)	NA		-12.3238133095003	other	4.97661458949429	0.346072813229853
A_24_P714707	1011735	AGILENT probe A_24_P714707 (non-RefSeq)	NA		-12.3220445529699	other	4.85647479396396	0.444419349174217
A_23_P97553	1006818	AGILENT probe A_23_P97553 (non-RefSeq)	NA		-12.3197066222717	other	4.96230657837602	0.317370731568319
A_23_P6589	1005162	AGILENT probe A_23_P6589 (non-RefSeq)	NA		-12.3156261199342	other	6.17072308684688	0.295678496426672
A_32_P78208	1009521	AGILENT probe A_32_P78208 (non-RefSeq)	NA		-12.3127750581405	other	9.6171480681727	0.314038080137936
HECW1	22827	HECT, C2 and WW domain containing E3 ubiquitin protein ligase 1	23072	7	-12.3118728512740	neuron	6.91473539215645	0.668899258374906
FAM40A	59539	family with sequence similarity 40, member A	85369	1	-12.3045786688049	other	5.53122337361318	0.392561318045254
SLC25A22	55554	solute carrier family 25 (mitochondrial carrier: glutamate), member 22	79751	11	-12.2995312931989	other	6.96911741384193	0.311521590679134
TSPYL2	40694	TSPY-like 2	64061	X	-12.2904576991982	other	9.27085480090831	0.38203307761458
RWDD2A	76599	RWD domain containing 2A	112611	6	-12.2902495087799	other	7.15935956487122	0.263797990404578
CNKSR2	22622	connector enhancer of kinase suppressor of Ras 2	22866	X	-12.2889980876733	neuron	6.01153917216015	0.528752574429432
KCNN1	3755	potassium intermediate/small conductance calcium-activated channel, subfamily N, member 1	3780	19	-12.2860516023271	other	5.30287774114178	0.641517070262432
FBXL15	55015	F-box and leucine-rich repeat protein 15	79176	10	-12.2851339301190	other	7.24120747345788	0.354209226218488
A_32_P162357	1010267	AGILENT probe A_32_P162357 (non-RefSeq)	NA		-12.2800201548990	other	5.36901958623657	0.370366714576304
A_32_P138432	1005315	AGILENT probe A_32_P138432 (non-RefSeq)	NA		-12.2729921881613	other	6.99788555892645	0.384568274847629
RMND5B	41350	required for meiotic nuclear division 5 homolog B (S. cerevisiae)	64777	5	-12.2655899302083	other	4.27850796402447	0.326121575709510
ZNF653	77723	zinc finger protein 653	115950	19	-12.2652973437413	other	5.17858178849386	0.337951595232358
TUBB	83710	tubulin, beta	203068	6	-12.2514571232307	other	9.180670103389	0.361044656545528
CRY2	1399	cryptochrome 2 (photolyase-like)	1408	11	-12.2505763411232	other	6.25419092985132	0.300238952606080
A_32_P145233	1006806	AGILENT probe A_32_P145233 (non-RefSeq)	NA		-12.2505696653181	other	3.49863917337242	0.509974203336567
CPT1C	79108	carnitine palmitoyltransferase 1C	126129	19	-12.2453605722278	other	9.99887606153215	0.269543307097821
TTPAL	55022	tocopherol (alpha) transfer protein-like	79183	20	-12.2428282464942	other	7.65084843550881	0.277789200091203
ARHGEF11	9682	Rho guanine nucleotide exchange factor (GEF) 11	9826	1	-12.2411895268820	other	5.19412600067739	0.352612765799879
SLC12A5	36741	solute carrier family 12 (potassium/chloride transporter), member 5	57468	20	-12.2367000628490	neuron	9.2502881371164	0.448648652257733
PIM2	10882	pim-2 oncogene	11040	X	-12.2169148929473	other	4.90568733737087	0.376216035201839
DBN1	1615	drebrin 1	1627	5	-12.2161054081565	other	8.14158982197309	0.399104598826924
CYB561	1523	cytochrome b-561	1534	17	-12.2153829512221	neuron	7.30105884198915	0.497532674795084
A2BP1	34004	ataxin 2-binding protein 1	54715	16	-12.2089861199235	neuron	11.1848158412033	0.844374885460561
LOC100288366	1003394	hypothetical protein LOC100288366	100288366	12	-12.2021470488458	other	14.3287421595970	0.427630990314047
PKNOX2	40519	PBX/knotted 1 homeobox 2	63876	11	-12.1981821914348	other	5.1562464629299	0.500992496010187
SLITRK5	25799	SLIT and NTRK-like family, member 5	26050	13	-12.196168277753	other	5.56413892420063	0.496760941562806
GALNT9	30104	UDP-N-acetyl-alpha-D-galactosamine:polypeptide N-acetylgalactosaminyltransferase 9 (GalNAc-T9)	50614	12	-12.1944286613988	other	4.21611750778068	0.552044587172349
ASTN1	457	astrotactin 1	460	1	-12.1919123660763	other	8.05855801114035	0.295774901651949
PHKG2	5229	phosphorylase kinase, gamma 2 (testis)	5261	16	-12.1857176586523	other	6.16586845181061	0.270281200841523
TRO	7173	trophinin	7216	X	-12.1844120686003	other	8.1145176311546	0.306496141194926
SCN2B	6292	sodium channel, voltage-gated, type II, beta	6327	11	-12.1756732295775	neuron	7.41306341866007	0.526228407054687
OR14I1	125853	olfactory receptor, family 14, subfamily I, member 1	401994	1	-12.1665191855943	other	4.72046402161132	0.782058879758793
KIAA1239	36768	KIAA1239	57495	4	-12.1606948613032	neuron	5.34491530342533	1.11324961319073
LOC100131504	1001151	hypothetical LOC100131504	100131504		-12.1606452636794	other	11.6590003308103	0.467399230840936
GNB5	10534	guanine nucleotide binding protein (G protein), beta 5	10681	15	-12.1495793219542	other	5.7528949730413	0.327644031056901
MED10	58456	mediator complex subunit 10	84246	5	-12.1468594213150	other	8.06313960499448	0.290601267322254
KCNH1	3731	potassium voltage-gated channel, subfamily H (eag-related), member 1	3756	1	-12.1450609613779	other	4.82464714788875	0.639263235053462
A_32_P85405	1010419	AGILENT probe A_32_P85405 (non-RefSeq)	NA		-12.1437831768765	other	6.94082929996206	1.08427600826324
FOXH1	8849	forkhead box H1	8928	8	-12.1412282660527	other	7.07207444575059	0.279290796786086
LOC727967	182031	similar to block of proliferation 1	727967	8	-12.1356040367939	other	6.40230359538625	0.328320641712131
TRIM9	76941	tripartite motif-containing 9	114088	14	-12.1326248979657	astrocyte	6.02677589984624	0.343836962930582
NANS	33479	N-acetylneuraminic acid synthase	54187	9	-12.1312323261654	other	5.8891908664451	0.384718906952009
SYT4	6820	synaptotagmin IV	6860	18	-12.1299802962996	neuron	10.0168504160824	0.527497791809984
MLST8	40856	MTOR associated protein, LST8 homolog (S. cerevisiae)	64223	16	-12.129519355285	other	4.86376158245549	0.296267186280503
LIN7A	8748	lin-7 homolog A (C. elegans)	8825	12	-12.1285629878153	other	6.25972886754575	0.567279630395876
LCN15	123591	lipocalin 15	389812	9	-12.1261045061912	other	3.74369736620606	0.629093115060293
C20orf177	40582	chromosome 20 open reading frame 177	63939	20	-12.1255282177533	other	5.72481980242671	0.310801543800284
MDGA2	81501	MAM domain containing glycosylphosphatidylinositol anchor 2	161357	14	-12.1254269409773	other	5.98368042920421	0.389775575811553
C17orf96	1000148	chromosome 17 open reading frame 96	100170841	17	-12.1245235142554	other	9.83000097071822	0.462995607412305
PLXNA4	60065	plexin A4	91584	7	-12.1112086560281	other	5.42667729513601	0.431941977285981
ARHGAP20	36842	Rho GTPase activating protein 20	57569	11	-12.1105665623707	other	5.90678547944389	0.40887320564785
FAM171A2	94166	family with sequence similarity 171, member A2	284069	17	-12.1058410333170	other	3.71692456633381	0.435821369827461
A_24_P802562	1007747	AGILENT probe A_24_P802562 (non-RefSeq)	NA		-12.1003451176688	other	6.27775526541276	0.461071232907111
MAGEF1	40743	melanoma antigen family F, 1	64110	3	-12.0985624648795	other	7.82530788795525	0.274494660196442
RPH3A	22651	rabphilin 3A homolog (mouse)	22895	12	-12.0971346510159	other	7.61132999001051	0.746340629597484
A_24_P46659	1011260	AGILENT probe A_24_P46659 (non-RefSeq)	NA		-12.0920265145960	other	8.379485970001	0.367704674549448
JAG2	3689	jagged 2	3714	14	-12.0821995667103	other	4.4143701372021	0.295757895879873
PRKAR2B	5545	protein kinase, cAMP-dependent, regulatory, type II, beta	5577	7	-12.0817700376235	other	8.7720720732806	0.444871712463904
DUSP8	1838	dual specificity phosphatase 8	1850	11	-12.0752999534849	other	7.90336084247746	0.287335052908166
A_24_P108281	1008333	AGILENT probe A_24_P108281 (non-RefSeq)	NA		-12.0731422448504	other	5.27023673419815	0.394036785318433
SCN8A	6299	sodium channel, voltage gated, type VIII, alpha subunit	6334	12	-12.0719408791888	other	8.62289691328691	0.548463665432179
A_24_P938236	1003976	AGILENT probe A_24_P938236 (non-RefSeq)	NA		-12.0607113052714	other	6.4277667988158	0.535403921175105
AKAP6	9332	A kinase (PRKA) anchor protein 6	9472	14	-12.0601103243316	other	5.8958461978412	0.350193982189378
LRSAM1	59958	leucine rich repeat and sterile alpha motif containing 1	90678	9	-12.0556468261840	other	4.45542292588344	0.336651443457159
LPCAT4	90198	lysophosphatidylcholine acyltransferase 4	254531	15	-12.0546223787528	other	5.96817381669192	0.392842612121305
EPDR1	34038	ependymin related protein 1 (zebrafish)	54749	7	-12.0537588434160	other	8.8048042797998	0.442136182426443
CUST_2438_PI416261804	1001227	AGILENT probe CUST_2438_PI416261804 (non-RefSeq)	NA		-12.0533959624355	other	4.30138743531907	0.408957131515173
IGSF21	59156	immunoglobin superfamily, member 21	84966	1	-12.0450542270668	other	9.10676131995759	0.702954435259055
A_24_P397204	1007523	AGILENT probe A_24_P397204 (non-RefSeq)	NA		-12.04024935453	other	8.79197186962534	0.411028552305382
ST6GALNAC6	29806	ST6 (alpha-N-acetyl-neuraminyl-2,3-beta-galactosyl-1,3)-N-acetylgalactosaminide alpha-2,6-sialyltransferase 6	30815	9	-12.0383178278992	other	7.41454681502227	0.374674471288189
CHRD	8577	chordin	8646	3	-12.0382875566035	other	6.32840091012537	0.587569187530084
SYT7	8944	synaptotagmin VII	9066	11	-12.0277595749013	other	5.21852246375772	0.483244143181181
PGK1	5198	phosphoglycerate kinase 1	5230	X	-12.0259729229751	other	7.41044750599037	0.283332178557736
EPHB6	2036	EPH receptor B6	2051	7	-12.0238320848622	other	7.31759099885978	0.83703183668052
MAP3K12	7741	mitogen-activated protein kinase kinase kinase 12	7786	12	-12.0182146636643	other	5.42665822510476	0.291863296294014
KCTD16	36801	potassium channel tetramerisation domain containing 16	57528	5	-12.0127956143134	other	6.9457367498365	0.860753123720225
C1orf135	54840	chromosome 1 open reading frame 135	79000	1	-12.0037536100491	other	4.06018683575542	0.544257423475059
A_23_P68505	1004878	AGILENT probe A_23_P68505 (non-RefSeq)	NA		-12.0012795045722	other	10.4496941101135	0.295848059823655
ANKRD13D	109556	ankyrin repeat domain 13 family, member D	338692	11	-11.9980795173848	other	5.14557684460183	0.293468361779154
PAR-SN	110344	paternally expressed transcript PAR-SN	347746	15	-11.9963793658861	other	7.27307548785864	0.365642871774797
FAM49A	57255	family with sequence similarity 49, member A	81553	2	-11.9957945063442	other	8.55326926175786	0.544515890038401
GFRA2	2659	GDNF family receptor alpha 2	2675	8	-11.9888757391450	neuron	7.49189401771488	0.8038711539645
C9orf91	83721	chromosome 9 open reading frame 91	203197	9	-11.9849168103951	other	8.07173146745592	0.352899579301477
VDAC3	7376	voltage-dependent anion channel 3	7419	8	-11.9804441729587	other	8.30377519058067	0.291508645851463
SEMA6B	10354	sema domain, transmembrane domain (TM), and cytoplasmic domain, (semaphorin) 6B	10501	19	-11.9754745454128	other	6.03794604010364	0.312918580831522
RAB9B	30691	RAB9B, member RAS oncogene family	51209	X	-11.9711776654024	other	8.44791901217832	0.352923761442051
FGF12	2242	fibroblast growth factor 12	2257	3	-11.9678017777331	other	7.95127168318926	0.449883623709929
A_32_P16138	1006874	AGILENT probe A_32_P16138 (non-RefSeq)	NA		-11.9660089799094	other	6.48072692830422	0.91979713709701
USP11	8185	ubiquitin specific peptidase 11	8237	X	-11.9639616842707	other	8.9533392775394	0.276495042919313
NAP1L5	92419	nucleosome assembly protein 1-like 5	266812	4	-11.9627088757217	other	9.55565410841877	0.382130538705753
A_23_P411431	1006999	AGILENT probe A_23_P411431 (non-RefSeq)	NA		-11.9607070780524	other	7.92491728178696	0.274520787070972
OTUB1	34900	OTU domain, ubiquitin aldehyde binding 1	55611	11	-11.9601039609033	other	5.9545607528725	0.275272737302321
BEND5	55459	BEN domain containing 5	79656	1	-11.9580629699782	other	7.22656382314873	0.438090539441817
A_32_P2050	1008348	AGILENT probe A_32_P2050 (non-RefSeq)	NA		-11.9543003184395	other	6.39592986945149	0.373734515736674
FAM69B	79739	family with sequence similarity 69, member B	138311	9	-11.9539890313912	other	6.33206902067175	0.274663730258019
FBXW9	58471	F-box and WD repeat domain containing 9	84261	19	-11.9489957959924	other	4.43006704953756	0.39145721102506
NEDD4L	23082	neural precursor cell expressed, developmentally down-regulated 4-like	23327	18	-11.9427491580276	other	7.52273380489724	0.437375737596028
BRE	9435	brain and reproductive organ-expressed (TNFRSF1A modulator)	9577	2	-11.9421794327878	other	7.02013160233638	0.271791260635331
RNF112	7688	ring finger protein 112	7732	17	-11.9410591524207	other	7.0026723711352	0.471667730430131
KIAA0319	9712	KIAA0319	9856	6	-11.9406275387981	neuron	7.95108385814969	0.460651458782539
SLC9A6	10332	solute carrier family 9 (sodium/hydrogen exchanger), member 6	10479	X	-11.9356286678130	other	7.51638089475535	0.344041374242757
PRRT2	76591	proline-rich transmembrane protein 2	112476	16	-11.9326844392178	other	8.91036587326015	0.607683090029686
NRBP1	29692	nuclear receptor binding protein 1	29959	2	-11.9324443985726	other	4.58464183908054	0.342784745034434
CAPN1	819	calpain 1, (mu/I) large subunit	823	11	-11.9323565686212	other	5.33634540019726	0.402789929052803
PRSS1	5612	protease, serine, 1 (trypsin 1)	5644	7	-11.9307788959947	other	5.22546423836572	0.572788357582257
MKL2	36769	MKL/myocardin-like 2	57496	16	-11.9287469222358	other	10.4689244298318	0.698213322257334
PPM1E	22599	protein phosphatase, Mg2+/Mn2+ dependent, 1E	22843	17	-11.9259813743696	other	6.19525740660891	0.538084865522272
MAPK11	5568	mitogen-activated protein kinase 11	5600	22	-11.9253010264470	other	6.81751902250321	0.400048088287394
TRIM37	4565	tripartite motif-containing 37	4591	17	-11.9166766234426	other	8.4848017604223	0.344631143699241
BCL11A	32815	B-cell CLL/lymphoma 11A (zinc finger protein)	53335	2	-11.9162856912448	neuron	7.70187463448686	0.743255594071417
PPARGC1B	79561	peroxisome proliferator-activated receptor gamma, coactivator 1 beta	133522	5	-11.9160311726571	other	5.96420011765216	0.41867666360842
C19orf66	34626	chromosome 19 open reading frame 66	55337	19	-11.9149873529811	other	6.84521555274846	0.291603995988911
CCK	880	cholecystokinin	885	3	-11.9148375937121	neuron	10.9376244412867	1.94532076297279
PDK3	5133	pyruvate dehydrogenase kinase, isozyme 3	5165	X	-11.9124334187170	other	7.0290576501941	0.452648445024532
DUSP26	54826	dual specificity phosphatase 26 (putative)	78986	8	-11.9108305913442	other	7.57116143768063	0.361246926624715
CA11	766	carbonic anhydrase XI	770	19	-11.9087725285305	other	8.74642462753437	0.600541851607005
A_32_P6653	1010077	AGILENT probe A_32_P6653 (non-RefSeq)	NA		-11.9023043902328	other	5.18952885481779	0.346416007208201
FAM18A	1001023	family with sequence similarity 18, member A	780776	16	-11.8989124752312	other	3.83779238393468	0.335486206710943
A_32_P141969	1006076	AGILENT probe A_32_P141969 (non-RefSeq)	NA		-11.8915536725932	other	9.79741581692882	0.447448278548717
CPNE4	79458	copine IV	131034	3	-11.8908211442191	neuron	6.34782023786678	1.01590683616454
STRBP	34631	spermatid perinuclear RNA binding protein	55342	9	-11.8872239956091	other	8.50099919048346	0.369971590359733
STK32C	93809	serine/threonine kinase 32C	282974	10	-11.8843425326368	other	6.08253581612531	0.526916567301951
DDX41	30909	DEAD (Asp-Glu-Ala-Asp) box polypeptide 41	51428	5	-11.8838665494588	other	5.99704116692503	0.298633250058232
RND1	27034	Rho family GTPase 1	27289	12	-11.8815723337282	other	6.2505656752958	0.465878936539662
OLFM3	78681	olfactomedin 3	118427	1	-11.8807035030319	neuron	7.8074329772615	0.6169051748198
SLC16A14	80987	solute carrier family 16, member 14 (monocarboxylic acid transporter 14)	151473	2	-11.8800391458431	other	6.85036342093252	0.274278539933446
CORO1A	10992	coronin, actin binding protein, 1A	11151	16	-11.8699084089123	neuron	6.11627379163139	0.361052027175481
PRPF19	27084	PRP19/PSO4 pre-mRNA processing factor 19 homolog (S. cerevisiae)	27339	11	-11.8689664817064	other	5.61828794968515	0.334245089144445
KHDRBS3	10509	KH domain containing, RNA binding, signal transduction associated 3	10656	8	-11.8666873739627	other	8.10885172794264	0.472404638111375
TUBB4Q	35884	tubulin, beta polypeptide 4, member Q	56604	4	-11.864418663013	other	8.5302088823188	0.430463204421006
NEU1	4732	sialidase 1 (lysosomal sialidase)	4758	6	-11.8626220064741	other	5.35923282279781	0.291033481922516
A_32_P117730	1008023	AGILENT probe A_32_P117730 (non-RefSeq)	NA		-11.8602453090792	other	5.24561512185918	0.323995258680631
LPPR5	81596	lipid phosphate phosphatase-related protein type 5	163404	1	-11.8504067032576	other	6.19968176945446	0.793443036531301
RICH2	9768	Rho-type GTPase-activating protein RICH2	9912	17	-11.8462756496428	other	7.5778122700593	0.433952975498576
PDPK1	5138	3-phosphoinositide dependent protein kinase-1	5170	16	-11.8402276657200	other	7.72902107199394	0.285515761102864
MESP1	35184	mesoderm posterior 1 homolog (mouse)	55897	15	-11.8391440545647	other	7.8702801221938	0.331737254823602
GRIA2	2874	glutamate receptor, ionotropic, AMPA 2	2891	4	-11.8343411505178	other	8.42279018604902	0.488478737707234
RFTN1	22935	raftlin, lipid raft linker 1	23180	3	-11.8341052147783	other	7.57691357957382	0.905546710386969
ARNTL	403	aryl hydrocarbon receptor nuclear translocator-like	406	11	-11.8323631321687	other	6.32097269019582	0.436302179938362
TIMM17A	10293	translocase of inner mitochondrial membrane 17 homolog A (yeast)	10440	1	-11.8291489653279	other	8.76387364198697	0.268304438432469
NTRK3	4885	neurotrophic tyrosine kinase, receptor, type 3	4916	15	-11.8286188995328	other	6.661341268755	0.379416668875779
NUDT18	55676	nudix (nucleoside diphosphate linked moiety X)-type motif 18	79873	8	-11.8224746938231	other	4.23729923579666	0.322772036359732
DOK6	85633	docking protein 6	220164	18	-11.8192494559717	other	9.5098149480922	0.561160764977181
FAM160A2	58278	family with sequence similarity 160, member A2	84067	11	-11.8154476971353	other	6.48748815297686	0.271628375283864
ANXA6	306	annexin A6	309	5	-11.8109148702674	other	8.073781138523	0.452119939508103
A_32_P56463	1004503	AGILENT probe A_32_P56463 (non-RefSeq)	NA		-11.8098342337207	other	5.46624676284114	0.441309397482171
MDH1	4165	malate dehydrogenase 1, NAD (soluble)	4190	2	-11.8097369858329	other	13.7215535122559	0.355804236015558
KHK	3770	ketohexokinase (fructokinase)	3795	2	-11.8059910600784	other	4.45496622365882	0.359939941462541
PLEKHM3	123258	pleckstrin homology domain containing, family M, member 3	389072	2	-11.8017714469632	other	8.49824780469314	0.265368512912501
KLHL8	36836	kelch-like 8 (Drosophila)	57563	4	-11.7995448148202	other	5.92885713455073	0.281374218453571
A_24_P871940	1004886	AGILENT probe A_24_P871940 (non-RefSeq)	NA		-11.7987976345809	other	8.82179340316133	0.703488984942
KCNT2	110066	potassium channel, subfamily T, member 2	343450	1	-11.7983990575536	other	6.08042755415611	0.707685126412772
KLHL23	80959	kelch-like 23 (Drosophila)	151230	2	-11.7861618907438	other	6.35969480482982	0.314122858386682
A_32_P436743	1007134	AGILENT probe A_32_P436743 (non-RefSeq)	NA		-11.7849939202647	other	5.96002675913326	0.442677149002681
C12orf44	38104	chromosome 12 open reading frame 44	60673	12	-11.7848900922463	other	5.71619050725544	0.371359331935093
CHAF1B	8157	chromatin assembly factor 1, subunit B (p60)	8208	21	-11.7779070756638	other	4.9306179248855	0.362052331872768
GRIN2B	2887	glutamate receptor, ionotropic, N-methyl D-aspartate 2B	2904	12	-11.7757132167686	other	6.34326993033887	0.651869091849654
KCNF1	3729	potassium voltage-gated channel, subfamily F, member 1	3754	2	-11.7718026944242	neuron	4.8688357792831	0.771224878216144
TMEM35	37777	transmembrane protein 35	59353	X	-11.7661143707224	other	9.0808751748495	0.406118527915999
KCNQ5	35759	potassium voltage-gated channel, KQT-like subfamily, member 5	56479	6	-11.7575156129916	neuron	7.15916738543893	0.956957655855028
A_24_P940694	1007701	AGILENT probe A_24_P940694 (non-RefSeq)	NA		-11.757386682244	other	4.42838681778284	0.78738309149739
SOHLH1	126008	spermatogenesis and oogenesis specific basic helix-loop-helix 1	402381	9	-11.7537317278896	other	5.59948783319294	0.897952148478759
CCDC92	56013	coiled-coil domain containing 92	80212	12	-11.7515037734558	other	8.32709907683585	0.308800650166115
HPCAL4	30921	hippocalcin like 4	51440	1	-11.7452176274067	neuron	6.43060441527129	0.679008820859609
MAPK13	5571	mitogen-activated protein kinase 13	5603	6	-11.7445386654839	other	4.63368425601274	0.437075727287097
CNIH3	80765	cornichon homolog 3 (Drosophila)	149111	1	-11.7435039060537	other	5.59830986979445	0.607776185710358
LOC727938	170221	similar to gamma-glutamyl cyclotransferase	727938	5	-11.7405126262454	other	6.00540774098053	0.353289157376977
PARVA	35031	parvin, alpha	55742	11	-11.7337275288919	other	5.89667736318083	0.356573415054301
PDE4A	5109	phosphodiesterase 4A, cAMP-specific	5141	19	-11.7278985106951	other	6.52660460650091	0.445307893642682
DLG4	1730	discs, large homolog 4 (Drosophila)	1742	17	-11.7190905966735	other	7.16394596577996	0.375434646026145
SYT16	58085	synaptotagmin XVI	83851	14	-11.7182328294483	neuron	5.86333846902266	0.623557076956065
C1orf173	79205	chromosome 1 open reading frame 173	127254	1	-11.7160532530474	other	7.98718917396535	0.597192603909234
HS6ST3	92356	heparan sulfate 6-O-sulfotransferase 3	266722	13	-11.7039340934869	other	7.20657804703765	0.532427578626217
SLC4A7	9356	solute carrier family 4, sodium bicarbonate cotransporter, member 7	9497	3	-11.7031617479287	other	6.68500034991294	0.321709005869861
LHFPL4	119574	lipoma HMGIC fusion partner-like 4	375323	3	-11.7021677634749	other	7.58717434599263	0.319355553749940
A_23_P200843	1007986	AGILENT probe A_23_P200843 (non-RefSeq)	NA		-11.7011974780661	other	5.96884561316772	0.749989504189175
RHBDD2	36688	rhomboid domain containing 2	57414	7	-11.7006078424406	other	8.21889576572507	0.348215814860581
SLC25A11	8344	solute carrier family 25 (mitochondrial carrier; oxoglutarate carrier), member 11	8402	17	-11.6981595467855	other	6.26475307775092	0.311062179867179
CUST_3579_PI416261804	1006438	AGILENT probe CUST_3579_PI416261804 (non-RefSeq)	NA		-11.6952668008895	other	9.2582788108576	0.431810578774825
A_32_P98979	1007069	AGILENT probe A_32_P98979 (non-RefSeq)	NA		-11.6941692787832	other	7.89328443450433	0.414202563757168
DLGAP2	9103	discs, large (Drosophila) homolog-associated protein 2	9228	8	-11.6920936632682	other	5.69000383912114	0.834947513009593
BEAN	80506	brain expressed, associated with Nedd4	146227	16	-11.6826311783023	other	5.13049333474576	0.578691233773274
A_24_P504294	1009216	AGILENT probe A_24_P504294 (non-RefSeq)	NA		-11.6819943143411	other	5.44097379705491	0.789761235599053
BAT2	7870	HLA-B associated transcript 2	7916	6	-11.6793681537751	other	4.40512312255161	0.391269137602923
RTN4RL1	80547	reticulon 4 receptor-like 1	146760	17	-11.6770210710316	other	5.5850596221686	0.543285436169105
CISD1	35135	CDGSH iron sulfur domain 1	55847	10	-11.6743445321463	other	8.17056126805787	0.29889835894722
RPP40	10641	ribonuclease P/MRP 40kDa subunit	10799	6	-11.6702026323689	other	5.71894391262873	0.267837579477296
ZNF821	34854	zinc finger protein 821	55565	16	-11.6694635353214	other	5.05560170930565	0.340574384740019
FAM102B	94352	family with sequence similarity 102, member B	284611	1	-11.6639763166714	other	7.64707782306623	0.471615512344963
IFNGR2	3440	interferon gamma receptor 2 (interferon gamma transducer 1)	3460	21	-11.6578333624580	other	6.04809454352381	0.278648336129876
KCNS1	3762	potassium voltage-gated channel, delayed-rectifier, subfamily S, member 1	3787	20	-11.6578167062164	other	5.71482199918093	0.650992452128129
CNTNAP5	79385	contactin associated protein-like 5	129684	2	-11.6572013998924	other	6.16498207626254	0.655173339497246
NPTN	26765	neuroplastin	27020	15	-11.6500822173793	other	10.6503289863699	0.319466163422907
TTC7B	80447	tetratricopeptide repeat domain 7B	145567	14	-11.6487078686388	other	8.55888773213336	0.311389488956845
A_24_P384909	1009516	AGILENT probe A_24_P384909 (non-RefSeq)	NA		-11.6448140587571	other	3.7577364593753	0.651442074583894
C20orf3	36413	chromosome 20 open reading frame 3	57136	20	-11.6362527114470	other	8.16195767696148	0.339361464952881
WDR54	58269	WD repeat domain 54	84058	2	-11.6296916874393	other	7.44918389151753	0.38174709824829
HSPB3	8880	heat shock 27kDa protein 3	8988	5	-11.6281086602167	other	5.27063299098019	1.23424475198171
TMEM132B	77519	transmembrane protein 132B	114795	12	-11.6269617358652	other	6.73369606598861	0.614069363427757
MAP3K10	4269	mitogen-activated protein kinase kinase kinase 10	4294	19	-11.6246866281688	other	8.11071043292691	0.279424082786703
UBE2O	40536	ubiquitin-conjugating enzyme E2O	63893	17	-11.6139908620154	other	7.21313628122108	0.267014967532256
SLC35F3	80721	solute carrier family 35, member F3	148641	1	-11.6103891167705	other	7.99114922625738	0.538798202608409
A_32_P68195	1007821	AGILENT probe A_32_P68195 (non-RefSeq)	NA		-11.6087743291620	other	4.86934537423556	1.09132033156576
KCNIP4	56134	Kv channel interacting protein 4	80333	4	-11.6086937241526	neuron	6.58937906952612	0.561140604843373
CMAS	35194	cytidine monophosphate N-acetylneuraminic acid synthetase	55907	12	-11.6067237552991	other	8.94453736397687	0.333029267051026
MPP7	80292	membrane protein, palmitoylated 7 (MAGUK p55 subfamily member 7)	143098	10	-11.6028112475048	other	4.86247216322015	0.555344483346427
TRIB3	37033	tribbles homolog 3 (Drosophila)	57761	20	-11.6005490512211	other	4.38592157734592	0.421150413776132
A_23_P213486	1006260	AGILENT probe A_23_P213486 (non-RefSeq)	NA		-11.5985423129734	other	5.69478079546352	0.613154828950971
VKORC1L1	81205	vitamin K epoxide reductase complex, subunit 1-like 1	154807	7	-11.596604409924	other	6.10733609327915	0.267242731846112
HCN1	110417	hyperpolarization activated cyclic nucleotide-gated potassium channel 1	348980	5	-11.5964467005816	other	6.57301053969607	0.731285703865961
A_32_P80897	1006625	AGILENT probe A_32_P80897 (non-RefSeq)	NA		-11.5936143256152	other	4.53319893312363	0.340415097690583
PDZD4	36868	PDZ domain containing 4	57595	X	-11.5926368062883	other	6.6380762878249	0.459225841846471
A_24_P794833	1009555	AGILENT probe A_24_P794833 (non-RefSeq)	NA		-11.5914271825355	other	8.43136774234661	0.268676815348323
A_32_P208733	1008377	AGILENT probe A_32_P208733 (non-RefSeq)	NA		-11.5910023019307	other	4.99360831635708	0.355536644559412
OSBPL10	77602	oxysterol binding protein-like 10	114884	3	-11.5866218161301	other	6.49279836377427	0.562148730122845
HOOK2	29644	hook homolog 2 (Drosophila)	29911	19	-11.582668819512	other	3.81406345013952	0.481353139523841
RAB11FIP5	25805	RAB11 family interacting protein 5 (class I)	26056	2	-11.5821509881672	other	5.73781127444965	0.40235137259443
NRGN	4869	neurogranin (protein kinase C substrate, RC3)	4900	11	-11.5769710092208	neuron	9.35106510767279	1.33521620788849
CLSTN2	40717	calsyntenin 2	64084	3	-11.5705380569313	neuron	5.18662871746908	0.723335932786354
USP5	8027	ubiquitin specific peptidase 5 (isopeptidase T)	8078	12	-11.5679812190512	other	6.06107212715778	0.346029940701246
PSD	5630	pleckstrin and Sec7 domain containing	5662	10	-11.5676724891655	other	5.5749489279841	0.590063966032172
OBSL1	23118	obscurin-like 1	23363	2	-11.5659504447991	other	5.83848054276879	0.318469994837246
CHGA	1105	chromogranin A (parathyroid secretory protein 1)	1113	14	-11.5650114121319	other	7.35917745175273	0.719928278150306
A_32_P47754	1010064	AGILENT probe A_32_P47754 (non-RefSeq)	NA		-11.5575133759590	other	8.12814892123794	0.316918716793871
LARGE	9091	like-glycosyltransferase	9215	22	-11.5554086431625	other	7.57972635869873	0.487931673721338
C2orf55	110099	chromosome 2 open reading frame 55	343990	2	-11.5541775690992	other	7.18616799158287	0.887091706824536
MTCH1	23540	mitochondrial carrier homolog 1 (C. elegans)	23787	6	-11.5539782088400	other	7.72452843121432	0.35957925847969
RNF157	77528	ring finger protein 157	114804	17	-11.5535834745238	other	7.09627832186344	0.495786546557227
HSPC159	28830	galectin-related protein	29094	2	-11.5523830823582	other	7.82533877581163	0.274766218634016
TIAM2	25979	T-cell lymphoma invasion and metastasis 2	26230	6	-11.5474225542273	other	7.41458158882951	0.825823529426703
ZNF184	7694	zinc finger protein 184	7738	6	-11.5472362174566	other	5.89818661904017	0.423413889969394
A_24_P212314	1004930	AGILENT probe A_24_P212314 (non-RefSeq)	NA		-11.5468168211289	other	10.4057583464767	0.44455640925663
PIGQ	8968	phosphatidylinositol glycan anchor biosynthesis, class Q	9091	16	-11.5424550754168	other	5.24584242039735	0.308640178908103
RUVBL2	10698	RuvB-like 2 (E. coli)	10856	19	-11.5400761588035	other	6.07042621086421	0.295065332681240
CDC7	8259	cell division cycle 7 homolog (S. cerevisiae)	8317	1	-11.539823116002	other	6.42484093286985	0.298761265997468
FEZF2	34368	FEZ family zinc finger 2	55079	3	-11.5363831771312	other	6.01880745959904	1.10231908718921
KIAA2022	109873	KIAA2022	340533	X	-11.5318902536930	neuron	6.3846784995643	0.636749728761055
CDH12	1005	cadherin 12, type 2 (N-cadherin 2)	1010	5	-11.5303681117054	other	6.6170112893927	0.845786445862623
FZD3	7930	frizzled homolog 3 (Drosophila)	7976	8	-11.5301958083268	other	6.5779431826923	0.40758968922568
LRRN3	33965	leucine rich repeat neuronal 3	54674	7	-11.5288947971709	other	8.12990401196948	0.381127182732013
KCNH3	23171	potassium voltage-gated channel, subfamily H (eag-related), member 3	23416	12	-11.5274739655562	other	7.27761747798978	0.468745162337750
A_23_P47546	1011458	AGILENT probe A_23_P47546 (non-RefSeq)	NA		-11.5262094542019	other	5.68524415759086	1.18371992808658
A_23_P124177	1011383	AGILENT probe A_23_P124177 (non-RefSeq)	NA		-11.5227052382000	other	6.96995976873704	0.399772345925814
SCN3B	35089	sodium channel, voltage-gated, type III, beta	55800	11	-11.5196597640896	neuron	7.4482800894375	1.02712365796080
AP3S1	1167	adaptor-related protein complex 3, sigma 1 subunit	1176	5	-11.5173101995592	other	10.6915004789840	0.296201974786705
C12orf68	122738	chromosome 12 open reading frame 68	387856	12	-11.5164209477707	other	5.43119170048615	0.445589654594822
VSTM2L	79288	V-set and transmembrane domain containing 2 like	128434	20	-11.5071361714613	other	8.31673248886575	0.69862017965388
C15orf59	122844	chromosome 15 open reading frame 59	388135	15	-11.5040447064912	other	10.7363504082403	0.371331712303931
SLC25A12	8538	solute carrier family 25 (mitochondrial carrier, Aralar), member 12	8604	2	-11.5002287042578	other	8.72218214462176	0.286493929499675
FABP3	2155	fatty acid binding protein 3, muscle and heart (mammary-derived growth inhibitor)	2170	1	-11.4963682931561	neuron	8.66900396349926	0.647188201205398
EFHD2	55019	EF-hand domain family, member D2	79180	1	-11.4960913679322	other	7.92903724458015	0.705361463466088
SMS	6571	spermine synthase	6611	X	-11.4924068308184	other	7.8846545372999	0.336630180651239
SIRPA	80200	signal-regulatory protein alpha	140885	20	-11.4910228639493	other	8.14549287188163	0.339184886085409
NAPG	8699	N-ethylmaleimide-sensitive factor attachment protein, gamma	8774	18	-11.490740298005	other	7.8427569264699	0.338618323574606
DPYSL4	10423	dihydropyrimidinase-like 4	10570	10	-11.4895035108435	other	8.58530940407222	0.27199593733139
PGP	94104	phosphoglycolate phosphatase	283871	16	-11.4850316636780	other	6.18600169416604	0.281143245666434
FGF14	2244	fibroblast growth factor 14	2259	13	-11.4830208637431	other	6.58752795347459	0.468339002544274
STK25	10347	serine/threonine kinase 25	10494	2	-11.4814917451743	other	7.4757876166251	0.267184280649012
ANKRD34A	94355	ankyrin repeat domain 34A	284615	1	-11.4708491429622	neuron	3.40932360591955	0.269431331925546
BCL7B	9144	B-cell CLL/lymphoma 7B	9275	7	-11.4703827899829	other	4.93440559621899	0.275373406482021
A_32_P795813	1008517	AGILENT probe A_32_P795813 (non-RefSeq)	NA		-11.4696324206059	other	3.94954806966348	0.884115750922064
FMN2	36055	formin 2	56776	1	-11.4669594913979	other	6.90672980336896	0.323733187303151
PPP1R12C	34065	protein phosphatase 1, regulatory (inhibitor) subunit 12C	54776	19	-11.4654982791936	other	6.7202684878674	0.329212946505544
WARS	7410	tryptophanyl-tRNA synthetase	7453	14	-11.4640973424772	other	7.47717129180592	0.317005283611025
RAB11FIP3	9583	RAB11 family interacting protein 3 (class II)	9727	16	-11.4630916592861	other	6.87009971522697	0.290725363045106
A_23_P377267	1008118	AGILENT probe A_23_P377267 (non-RefSeq)	NA		-11.4552683497276	other	7.3270361232894	0.285792427428082
PTPRN2	5767	protein tyrosine phosphatase, receptor type, N polypeptide 2	5799	7	-11.4460982961704	other	9.67967091874965	0.370351464740015
A_24_P398064	1003691	AGILENT probe A_24_P398064 (non-RefSeq)	NA		-11.4460633352224	other	7.03712559037673	0.266670692443430
LOC283267	93903	hypothetical LOC283267	283267	11	-11.4443283245741	other	8.51227628466583	0.286761165532859
C11orf80	55506	chromosome 11 open reading frame 80	79703	11	-11.4430289130278	other	4.700597445139	0.419430404055128
RHEBL1	78827	Ras homolog enriched in brain like 1	121268	12	-11.4408046607347	other	4.04317772649815	0.61390652937595
C3orf34	59174	chromosome 3 open reading frame 34	84984	3	-11.4392737894115	other	5.9017285914299	0.314323493833211
CLUL1	26843	clusterin-like 1 (retinal)	27098	18	-11.4384222092811	other	2.92035041316855	0.479007169871425
PAK6	36203	p21 protein (Cdc42/Rac)-activated kinase 6	56924	15	-11.4342562063213	neuron	5.82838682910023	0.499590125530537
DUSP2	1832	dual specificity phosphatase 2	1844	2	-11.4323040978317	other	4.31648129971604	0.467776053193556
TMEM25	59056	transmembrane protein 25	84866	11	-11.4315702192534	other	7.02866348376344	0.273042695937825
ICAM5	7044	intercellular adhesion molecule 5, telencephalin	7087	19	-11.4270672333563	neuron	6.0062407067498	0.941097759002176
CDKN3	1027	cyclin-dependent kinase inhibitor 3	1033	14	-11.4219825204101	other	4.72029285895979	0.378592628005614
C17orf108	83622	chromosome 17 open reading frame 108	201229	17	-11.4218816427714	other	8.78637366346781	0.347068203667902
A_24_P941666	1009291	AGILENT probe A_24_P941666 (non-RefSeq)	NA		-11.4215653148695	other	7.7309366554387	0.469738254306348
THRB	7025	thyroid hormone receptor, beta (erythroblastic leukemia viral (v-erb-a) oncogene homolog 2, avian)	7068	3	-11.4200740444294	other	6.63732739179335	0.554926897603714
A_32_P151823	1007731	AGILENT probe A_32_P151823 (non-RefSeq)	NA		-11.4172089281670	other	8.9573473870797	0.487482553897431
A_24_P67618	1005380	AGILENT probe A_24_P67618 (non-RefSeq)	NA		-11.4106341928663	other	6.21959746946239	0.312223140534494
HSPH1	10650	heat shock 105kDa/110kDa protein 1	10808	13	-11.4079117817355	other	11.2836409027014	0.358789760723264
PACS1	34979	phosphofurin acidic cluster sorting protein 1	55690	11	-11.4077567129281	other	6.68800024503727	0.294373078934165
LSM4	25553	LSM4 homolog, U6 small nuclear RNA associated (S. cerevisiae)	25804	19	-11.4076645704621	other	8.02451691066515	0.277066389370633
CA7	762	carbonic anhydrase VII	766	16	-11.4073378042978	other	3.70446772000799	0.670516902109327
BZRAP1	9129	benzodiazapine receptor (peripheral) associated protein 1	9256	17	-11.4043761496476	other	8.99217060670879	0.334095989429022
SCG3	28842	secretogranin III	29106	15	-11.4040531858791	other	9.34288304969987	0.324816556470195
BRMS1L	58522	breast cancer metastasis-suppressor 1-like	84312	14	-11.4035992795983	other	6.9177349964021	0.289169577266619
PRKAA2	5531	protein kinase, AMP-activated, alpha 2 catalytic subunit	5563	1	-11.4030975650435	other	5.10324733030861	0.316463462095050
LOC646627	151012	phospholipase inhibitor	646627	1	-11.4020497498682	other	4.56507619275427	0.809716265482744
CNTN3	5035	contactin 3 (plasmacytoma associated)	5067	3	-11.3899323877487	other	7.92075560440398	0.759468405526924
A_24_P716162	1011736	AGILENT probe A_24_P716162 (non-RefSeq)	NA		-11.3851173886078	other	5.2267114173516	0.436129742090686
PICK1	9323	protein interacting with PRKCA 1	9463	22	-11.3837339148844	other	4.11107651271065	0.346637368108687
NKPD1	94266	NTPase, KAP family P-loop domain containing 1	284353	19	-11.3822818206907	other	4.80722879391298	0.349422253145881
SNPH	9607	syntaphilin	9751	20	-11.3802778210390	other	6.92376459439637	0.280255589392052
UNC119	8971	unc-119 homolog (C. elegans)	9094	17	-11.3792018734076	other	4.67016190738306	0.342562101951164
CDH18	1011	cadherin 18, type 2	1016	5	-11.3777832272492	other	8.02100149653384	0.585815207940184
NEGR1	90401	neuronal growth regulator 1	257194	1	-11.3769437754819	other	8.22559485545192	0.724767561242216
KLHL22	59051	kelch-like 22 (Drosophila)	84861	22	-11.3713769920990	other	4.34399805030569	0.366177634191294
XRCC6BP1	60044	XRCC6 binding protein 1	91419	12	-11.3705382566809	other	5.58678100270161	0.391768364438619
CCDC28A	25650	coiled-coil domain containing 28A	25901	6	-11.3611151250788	other	9.03103582346025	0.273738170664165
SNX10	29622	sorting nexin 10	29887	7	-11.3584825210907	other	10.8169843427170	0.501267326686556
MRPL37	30734	mitochondrial ribosomal protein L37	51253	1	-11.3564524915005	other	9.0162619359056	0.263873614342611
A_32_P148075	1004247	AGILENT probe A_32_P148075 (non-RefSeq)	NA		-11.3511166921568	other	5.7215048744036	0.347581912166223
TSPAN17	26010	tetraspanin 17	26262	5	-11.3501749924233	other	3.7863500664727	0.36110064971086
MAN1C1	36411	mannosidase, alpha, class 1C, member 1	57134	1	-11.3489204998241	other	6.66768840083581	0.456852840835998
SHC2	25510	SHC (Src homology 2 domain containing) transforming protein 2	25759	19	-11.3479008963406	other	6.18008238823075	0.431819302322314
SLC45A4	36486	solute carrier family 45, member 4	57210	8	-11.3416841610909	other	5.50099863933069	0.526598284899803
LOC100133593	1016702	hypothetical LOC100133593	100133593	Un	-11.3399771404409	other	4.62631937782977	0.355302632277557
MYH10	4602	myosin, heavy chain 10, non-muscle	4628	17	-11.3379189968930	other	7.3861837340648	0.323211962975714
EID2B	79124	EP300 interacting inhibitor of differentiation 2B	126272	19	-11.3325686081044	other	6.94476583538292	0.337697855714966
PIH1D1	34300	PIH1 domain containing 1	55011	19	-11.3296132856122	other	5.30630649203617	0.308038227450500
NCDN	22909	neurochondrin	23154	1	-11.3274523872300	other	8.00281228553521	0.456448168073017
PDAP1	11168	PDGFA associated protein 1	11333	7	-11.3223244125648	other	6.1045816719873	0.300808242165920
LOC92973	60239	hypothetical LOC92973	92973	9	-11.3217721509814	other	6.67536862023509	0.325326011495352
CUST_422_PI416408490	1003753	AGILENT probe CUST_422_PI416408490 (non-RefSeq)	NA		-11.3202301402740	other	10.6828344572801	0.47299429842947
CNTNAP2	25796	contactin associated protein-like 2	26047	7	-11.3191427652381	other	7.22230462321497	0.479556389359726
A_32_P84707	1005439	AGILENT probe A_32_P84707 (non-RefSeq)	NA		-11.3173788899301	other	6.61886214870607	0.697916121259013
ATP6V1E1	526	ATPase, H+ transporting, lysosomal 31kDa, V1 subunit E1	529	22	-11.3165904993783	other	9.58392741334753	0.272723297187874
ANO5	83758	anoctamin 5	203859	11	-11.3164893534244	other	6.85669372800256	0.483071939311613
USP20	10710	ubiquitin specific peptidase 20	10868	9	-11.3163467601486	other	5.50059833171222	0.265776912016886
CCDC3	57885	coiled-coil domain containing 3	83643	10	-11.3150182979993	other	6.92196435759172	0.648197234301032
PDK2	5132	pyruvate dehydrogenase kinase, isozyme 2	5164	17	-11.3132334532132	other	6.54384029950311	0.296256898016837
TMEM169	60208	transmembrane protein 169	92691	2	-11.3131606366080	other	4.65887376026449	0.377712151334832
A_32_P109242	1005264	AGILENT probe A_32_P109242 (non-RefSeq)	NA		-11.3131301461675	other	9.96536239941228	0.428685813355214
FAM5B	37066	family with sequence similarity 5, member B	57795	1	-11.3060500433464	other	5.52092835373242	0.67707482073815
A_24_P944714	1005898	AGILENT probe A_24_P944714 (non-RefSeq)	NA		-11.3048782836741	other	10.3544906137002	0.420882266724355
IL27RA	9326	interleukin 27 receptor, alpha	9466	19	-11.3044837921552	other	5.60870340466746	0.570126522438866
A_32_P43855	1004473	AGILENT probe A_32_P43855 (non-RefSeq)	NA		-11.2753539358414	other	6.99612558569612	0.391398186308898
LDB2	8956	LIM domain binding 2	9079	4	-11.2746168498330	neuron	7.42045348965295	0.939418284890928
ATP1A4	477	ATPase, Na+/K+ transporting, alpha 4 polypeptide	480	1	-11.2691428654977	other	5.66529922093351	0.295359102261586
CD163L1	93915	CD163 molecule-like 1	283316	12	-11.2678684518413	other	3.43948160455348	0.728893671367616
A_32_P140009	1005835	AGILENT probe A_32_P140009 (non-RefSeq)	NA		-11.2634902448999	other	6.53309663476193	0.673159633146739
CACNG3	10221	calcium channel, voltage-dependent, gamma subunit 3	10368	16	-11.2604256787594	other	6.39068451881473	1.04632160176425
STEAP2	92201	six transmembrane epithelial antigen of the prostate 2	261729	7	-11.2534580324923	other	6.81932440987586	0.371923778838617
A_32_P194182	1004797	AGILENT probe A_32_P194182 (non-RefSeq)	NA		-11.2508095242736	other	6.31715150948053	0.610594899091533
A_32_P144220	1006891	AGILENT probe A_32_P144220 (non-RefSeq)	NA		-11.2484818373536	other	6.71768590798658	0.327258242391283
A_24_P136415	1006207	AGILENT probe A_24_P136415 (non-RefSeq)	NA		-11.2458416257560	other	5.63733235168849	0.442133061157935
NCKIPSD	30997	NCK interacting protein with SH3 domain	51517	3	-11.2406503543707	other	5.52544305802028	0.280972912835517
ACCN1	37	amiloride-sensitive cation channel 1, neuronal	40	17	-11.2399876320304	other	6.74067698184637	0.615177947203432
STOML2	29955	stomatin (EPB72)-like 2	30968	9	-11.2383443299457	other	5.35242677037800	0.307883235738752
A_32_P211621	1009206	AGILENT probe A_32_P211621 (non-RefSeq)	NA		-11.2383408221760	other	3.71320234725674	0.450331384942528
SH3GL1	6419	SH3-domain GRB2-like 1	6455	19	-11.2361017764451	other	6.43010907564241	0.308689855664112
ZFYVE28	37005	zinc finger, FYVE domain containing 28	57732	4	-11.2332185201067	other	7.87007137295739	0.450882595329989
A_24_P735306	1009680	AGILENT probe A_24_P735306 (non-RefSeq)	NA		-11.2329006576294	other	4.67584740189353	0.647816454878322
GOT1	2788	glutamic-oxaloacetic transaminase 1, soluble (aspartate aminotransferase 1)	2805	10	-11.2325093403300	other	7.45973207007041	0.391779885025513
KIAA0146	23269	KIAA0146	23514	8	-11.2321840581213	other	7.92515138629613	0.263379737919808
ACAT2	36	acetyl-CoA acetyltransferase 2	39	6	-11.2320829460418	other	8.6674339437383	0.379553328861992
OXR1	34363	oxidation resistance 1	55074	8	-11.2315416482905	other	8.48350449454553	0.493446698108953
DGKA	1594	diacylglycerol kinase, alpha 80kDa	1606	12	-11.2313473897486	other	5.0479151493565	0.50416855011113
ATP6V0B	530	ATPase, H+ transporting, lysosomal 21kDa, V0 subunit b	533	1	-11.2269823041081	other	10.4477521894618	0.267888715462775
VPS16	41198	vacuolar protein sorting 16 homolog (S. cerevisiae)	64601	20	-11.2195723462908	other	6.38239540491054	0.290528029015346
GLRX	2728	glutaredoxin (thioltransferase)	2745	5	-11.2171834343326	other	8.45537276518839	0.589177128378437
HS3ST2	9812	heparan sulfate (glucosamine) 3-O-sulfotransferase 2	9956	16	-11.2170415663830	neuron	5.02105327834434	1.02825165687847
LYNX1	41847	Ly6/neurotoxin 1	66004	8	-11.2156535705071	other	6.98972048647834	0.306096968585054
A_32_P135601	1007660	AGILENT probe A_32_P135601 (non-RefSeq)	NA		-11.2130840237107	other	5.75452591848464	0.269720371788886
NECAB3	40584	N-terminal EF-hand calcium binding protein 3	63941	20	-11.2117045132115	other	4.71846004132441	0.469221232155179
PSMD2	5676	proteasome (prosome, macropain) 26S subunit, non-ATPase, 2	5708	3	-11.2114490017356	other	7.47673763534941	0.286393067089798
A_32_P90009	1005656	AGILENT probe A_32_P90009 (non-RefSeq)	NA		-11.2097251686554	other	6.06544033408763	0.284766311461695
ATG7	10386	ATG7 autophagy related 7 homolog (S. cerevisiae)	10533	3	-11.2085800391604	other	6.22738241144552	0.294518086900269
PITRM1	10384	pitrilysin metallopeptidase 1	10531	10	-11.2055722507340	other	6.04108120714723	0.308190126382974
CUST_2513_PI416261804	1001233	AGILENT probe CUST_2513_PI416261804 (non-RefSeq)	NA		-11.2046286901841	other	4.05012058854606	0.376708694835635
STAMBPL1	36832	STAM binding protein-like 1	57559	10	-11.2045692814289	other	5.69113069445872	0.447942328354834
A_24_P715434	1008854	AGILENT probe A_24_P715434 (non-RefSeq)	NA		-11.2044181489964	other	5.1016743139079	0.79544798428447
A_24_P126741	1007955	AGILENT probe A_24_P126741 (non-RefSeq)	NA		-11.2036698446506	other	5.32030954491385	0.626243657247963
VPS33B	26024	vacuolar protein sorting 33 homolog B (yeast)	26276	15	-11.2009307312484	other	4.64454506888366	0.306793037425370
NETO1	57512	neuropilin (NRP) and tolloid (TLL)-like 1	81832	18	-11.1995330958239	neuron	7.21407693934346	0.922441627296525
C3orf39	59082	chromosome 3 open reading frame 39	84892	3	-11.1990204443455	other	8.3338158099595	0.310773144141403
PDE2A	5106	phosphodiesterase 2A, cGMP-stimulated	5138	11	-11.1912791307726	other	8.90572811942063	0.806143706741466
CASQ1	840	calsequestrin 1 (fast-twitch, skeletal muscle)	844	1	-11.1904489595845	other	4.80263825896968	0.706016647171898
NEUROD6	40610	neurogenic differentiation 6	63974	7	-11.1883612578952	neuron	5.8686707457188	1.39432598232758
C12orf24	29636	chromosome 12 open reading frame 24	29902	12	-11.1867438943442	other	7.51755740958096	0.303031494146235
CHAC1	54933	ChaC, cation transport regulator homolog 1 (E. coli)	79094	15	-11.1838457087749	other	5.62299267644654	0.353642679852965
FBXL16	80513	F-box and leucine-rich repeat protein 16	146330	16	-11.1689704477069	other	8.65862999799154	0.561695566433306
MAZ	4125	MYC-associated zinc finger protein (purine-binding transcription factor)	4150	16	-11.1688700344774	other	5.79104344311858	0.27293188381717
MRPL28	10426	mitochondrial ribosomal protein L28	10573	16	-11.1539619438547	other	8.68132829213948	0.321460756472194
LOC100290023	1003599	hypothetical protein LOC100290023	100290023	22	-11.1523813661433	other	4.02504637581459	0.77298865099635
A_32_P54475	1010616	AGILENT probe A_32_P54475 (non-RefSeq)	NA		-11.1521232002522	other	6.84553581937107	0.391680067301756
GDA	9471	guanine deaminase	9615	9	-11.1520984021230	neuron	7.71936736060103	1.69364776829489
EGFL7	30644	EGF-like-domain, multiple 7	51162	9	-11.1436747319353	other	7.78070304928501	0.426493560781286
A_32_P40596	1008433	AGILENT probe A_32_P40596 (non-RefSeq)	NA		-11.1424970420305	other	7.13008773992143	0.471702311341515
SLC22A17	30791	solute carrier family 22, member 17	51310	14	-11.1412023455861	other	9.04590545986977	0.288455874998876
C14orf79	78901	chromosome 14 open reading frame 79	122616	14	-11.1374974638921	other	3.23803033974867	0.415150550618040
SH3BGRL2	57941	SH3 domain binding glutamic acid-rich protein like 2	83699	6	-11.1372200330851	other	7.27216996406789	0.372795163571654
COPG	22576	coatomer protein complex, subunit gamma	22820	3	-11.1320753093125	other	5.88772964739039	0.269321302624469
HS6ST1	9259	heparan sulfate 6-O-sulfotransferase 1	9394	2	-11.1273899146816	other	8.78257002314588	0.287299736760084
KLC2	41400	kinesin light chain 2	64837	11	-11.121922105981	other	4.76225534603178	0.38126431681586
PLEKHB2	34330	pleckstrin homology domain containing, family B (evectins) member 2	55041	2	-11.1216063222226	other	8.37236662801414	0.278093418871184
PPP2R5B	5494	protein phosphatase 2, regulatory subunit B', beta	5526	11	-11.1141246599666	other	7.4181798003292	0.356597328520837
DOPEY2	9836	dopey family member 2	9980	21	-11.1140286169024	other	4.19649707831634	0.413716857253782
A_24_P817209	1008083	AGILENT probe A_24_P817209 (non-RefSeq)	NA		-11.1088742151920	other	4.42010118821267	0.410574381592977
DAPK3	1601	death-associated protein kinase 3	1613	19	-11.1071996279530	other	4.64374248281756	0.356844800648338
ELAVL4	1981	ELAV (embryonic lethal, abnormal vision, Drosophila)-like 4 (Hu antigen D)	1996	1	-11.1049182799056	neuron	6.58836288392781	0.616573572713782
FADS3	3970	fatty acid desaturase 3	3995	11	-11.1037377044199	other	4.84389567067161	0.523529492445078
LRRC57	90262	leucine rich repeat containing 57	255252	15	-11.100979079905	other	4.18579108026216	0.460034589966257
IFT122	35053	intraflagellar transport 122 homolog (Chlamydomonas)	55764	3	-11.1002265270289	other	5.95471598441278	0.368425443554107
ZNF238	10325	zinc finger protein 238	10472	1	-11.0930286648486	other	6.46087778503146	0.602462978514442
A_32_P58755	1004402	AGILENT probe A_32_P58755 (non-RefSeq)	NA		-11.0912107997961	other	6.54622706189598	0.429111867425382
A_23_P331908	1009523	AGILENT probe A_23_P331908 (non-RefSeq)	NA		-11.0901636634338	other	6.89986473904946	0.300097062006744
GRM7	2900	glutamate receptor, metabotropic 7	2917	3	-11.0833821098761	neuron	5.24558524290697	0.605272062614468
A_24_P75708	1007104	AGILENT probe A_24_P75708 (non-RefSeq)	NA		-11.0832696811448	other	6.04870283819657	0.301568480964823
ARL15	33913	ADP-ribosylation factor-like 15	54622	5	-11.0816925784262	other	6.30798172977643	0.436665366349851
A_24_P290709	1006463	AGILENT probe A_24_P290709 (non-RefSeq)	NA		-11.080720857343	other	4.30644757707027	0.582069772885177
EPS15L1	37327	epidermal growth factor receptor pathway substrate 15-like 1	58513	19	-11.0800773291913	other	5.84700113878909	0.296865586327905
FAM110B	59896	family with sequence similarity 110, member B	90362	8	-11.0764225080187	other	6.39218065243221	0.364705425353784
CACNG2	10222	calcium channel, voltage-dependent, gamma subunit 2	10369	22	-11.0747886239670	other	6.42229217425545	0.497736647029926
SGSM2	9761	small G protein signaling modulator 2	9905	17	-11.0712917108633	other	5.75740292090729	0.412554698414359
LRRC20	34511	leucine rich repeat containing 20	55222	10	-11.0703232261398	other	5.40129072577803	0.303872747675348
HARS	3018	histidyl-tRNA synthetase	3035	5	-11.0525252730155	other	9.19844814855055	0.282881728724091
RBM11	33326	RNA binding motif protein 11	54033	21	-11.0512892124274	other	6.08737439797484	0.341143641099679
A_23_P6023	1009579	AGILENT probe A_23_P6023 (non-RefSeq)	NA		-11.0467653918469	other	6.99931333077885	0.402788531296036
EPN1	29657	epsin 1	29924	19	-11.0442293214571	other	4.74850602909141	0.279476651528335
ZNF786	79662	zinc finger protein 786	136051	7	-11.0423254939153	other	5.68789903152747	0.32594621669251
LOC728327	172141	hCG1795091	728327	10	-11.0416723516280	other	11.3418981101741	0.265500365857878
CSPG4P2Y	58862	chondroitin sulfate proteoglycan 4 pseudogene 2, Y-linked	84664	Y	-11.0396693545295	other	4.17335413621956	0.342931831381836
TRIM3	10465	tripartite motif-containing 3	10612	11	-11.0371152409457	other	4.25272878605621	0.348657636888992
LOC728392	168631	hypothetical protein LOC728392	728392	17	-11.0357129995562	other	12.4532348346778	0.523456662223592
ITPKA	3681	inositol 1,4,5-trisphosphate 3-kinase A	3706	15	-11.0323333344325	neuron	7.29385696183467	1.05685584958261
MPPED1	754	metallophosphoesterase domain containing 1	758	22	-11.0281850145571	neuron	6.66437841882728	0.665680842186562
YPEL4	85537	yippee-like 4 (Drosophila)	219539	11	-11.0196676674772	other	9.5253563172298	0.29668675389204
A_24_P66691	1009021	AGILENT probe A_24_P66691 (non-RefSeq)	NA		-11.0192007529244	other	4.66169659148439	0.584855399347238
NPPA	4847	natriuretic peptide precursor A	4878	1	-11.0175804880487	other	4.30262477073101	0.715304649970822
TMEM132A	34261	transmembrane protein 132A	54972	11	-11.0145187366907	other	7.4214711703605	0.332025221622849
A_24_P945355	1008693	AGILENT probe A_24_P945355 (non-RefSeq)	NA		-11.0140014816270	other	3.86547871694417	0.691069667263049
PPP1R9B	58885	protein phosphatase 1, regulatory (inhibitor) subunit 9B	84687	17	-11.0125745715943	other	7.97719388932855	0.381123551303836
FKBP1B	2265	FK506 binding protein 1B, 12.6 kDa	2281	2	-11.0121611670978	neuron	7.48765853312328	0.53693880482096
ST8SIA5	29640	ST8 alpha-N-acetyl-neuraminide alpha-2,8-sialyltransferase 5	29906	18	-11.0102859262975	other	6.08050352258806	0.52421564364445
SRGAP3	9757	SLIT-ROBO Rho GTPase activating protein 3	9901	3	-11.0096966166882	other	5.27910321087699	0.370056067853083
FBXO27	79148	F-box protein 27	126433	19	-11.0063519336133	other	5.87926620600388	0.371607230548507
VDAC1P1	9920	voltage-dependent anion channel 1 pseudogene 1	642585	X	-11.0054027817827	other	8.70431463062346	0.271668351445534
A_32_P10083	1005543	AGILENT probe A_32_P10083 (non-RefSeq)	NA		-11.0039798725599	other	7.80174956663242	0.400234247361644
SLC44A5	83771	solute carrier family 44, member 5	204962	1	-11.0002270178000	other	4.19046879704476	0.72356811499156
LOC643750	166019	hypothetical LOC643750	643750	9	-10.9989097024272	other	3.91610082115955	0.511170766003817
EXOC6	33827	exocyst complex component 6	54536	10	-10.9980133510223	other	7.94154712061008	0.403035659734938
TBC1D30	23084	TBC1 domain family, member 30	23329	12	-10.9975262341626	neuron	5.41760557750472	0.4153299765886
A_32_P193792	1005963	AGILENT probe A_32_P193792 (non-RefSeq)	NA		-10.9927968245373	other	5.92917420727134	0.363134370292991
ADCY2	105	adenylate cyclase 2 (brain)	108	5	-10.9927558916393	other	5.73064321384358	0.671686795902025
TPMT	7129	thiopurine S-methyltransferase	7172	6	-10.9898936995789	other	5.26507448450557	0.271414993039861
PYGB	5802	phosphorylase, glycogen; brain	5834	20	-10.9893214109171	other	8.3324876266133	0.269833215710166
HMGCLL1	33802	3-hydroxymethyl-3-methylglutaryl-CoA lyase-like 1	54511	6	-10.9879538375085	other	6.42047257548685	0.277757780601441
CDCA5	76638	cell division cycle associated 5	113130	11	-10.9852647743745	other	5.36257770217923	0.338587440935148
CSRNP3	55836	cysteine-serine-rich nuclear protein 3	80034	2	-10.9850224384424	other	8.45878018438196	0.420697477212499
A_32_P184636	1009675	AGILENT probe A_32_P184636 (non-RefSeq)	NA		-10.9849896381636	other	4.9873149123726	0.714064071930145
A_32_P172755	1005977	AGILENT probe A_32_P172755 (non-RefSeq)	NA		-10.9844681677380	other	5.26125724647606	0.297252165371901
LOC100287146	1000652	hypothetical protein LOC100287146	100287146	6	-10.9826918524416	other	7.5112490586538	0.370629906404198
SLC29A1	2015	solute carrier family 29 (nucleoside transporters), member 1	2030	6	-10.9813656500373	other	5.24215176970328	0.328258017887511
PMPCA	22958	peptidase (mitochondrial processing) alpha	23203	9	-10.9813068096717	other	6.05022161476135	0.266282817494385
DPP10	36901	dipeptidyl-peptidase 10 (non-functional)	57628	2	-10.9785937819429	other	4.87385188237586	0.646118397532617
PDP1	33993	pyruvate dehyrogenase phosphatase catalytic subunit 1	54704	8	-10.9779106079917	other	9.83977847534995	0.332042885309223
MED12L	78238	mediator complex subunit 12-like	116931	3	-10.9775402696568	other	5.05270639748049	0.380953456817668
TRIM54	36435	tripartite motif-containing 54	57159	2	-10.9747602902975	other	3.98661671337477	0.967319550313542
NELL1	4719	NEL-like 1 (chicken)	4745	11	-10.9704153884064	neuron	5.90248237894736	0.83226334756885
DAAM1	22757	dishevelled associated activator of morphogenesis 1	23002	14	-10.9696001313174	other	8.05308221200857	0.319040267727286
PTGR1	22704	prostaglandin reductase 1	22949	9	-10.9672076975369	other	7.08825763253083	0.316778472801329
MAEL	59134	maelstrom homolog (Drosophila)	84944	1	-10.9640884910894	other	3.02529998033928	0.524554014282263
SH2B1	25719	SH2B adaptor protein 1	25970	16	-10.9601955444393	other	4.31861588743916	0.343733937941015
PHTF1	10587	putative homeodomain transcription factor 1	10745	1	-10.9573940793101	other	4.68517464148816	0.312187852046341
CUL7	9676	cullin 7	9820	6	-10.9537437436672	other	4.1674488797216	0.350434331196119
APEH	324	N-acylaminoacyl-peptide hydrolase	327	3	-10.9524895955053	other	7.36971638513659	0.294433550135539
SSBP3	23401	single stranded DNA binding protein 3	23648	1	-10.9517892015059	other	6.08812277605039	0.417613076557948
PPP3CA	5498	protein phosphatase 3, catalytic subunit, alpha isozyme	5530	4	-10.9506253142672	other	10.9688840251498	0.626175732597447
NCOA1	8579	nuclear receptor coactivator 1	8648	2	-10.9470008046714	other	6.89681233700503	0.28390080697777
HOMER2	9318	homer homolog 2 (Drosophila)	9455	15	-10.946300603887	other	6.39229819640827	0.498467038268259
TUBA1B	10229	tubulin, alpha 1b	10376	12	-10.9402295147706	other	6.95533774111534	0.369950030847836
MVD	4571	mevalonate (diphospho) decarboxylase	4597	16	-10.9318943222586	other	4.7440288093419	0.350685932344443
SEC16A	9775	SEC16 homolog A (S. cerevisiae)	9919	9	-10.9251622238048	other	6.28807654611159	0.274878419848879
ZDHHC23	90223	zinc finger, DHHC-type containing 23	254887	3	-10.9248765508107	other	5.67723913782115	0.580113684982845
TRIM32	22709	tripartite motif-containing 32	22954	9	-10.9248278455833	other	6.89467655267876	0.293845053522464
TTLL12	22925	tubulin tyrosine ligase-like family, member 12	23170	22	-10.9224592700372	other	5.32212533093378	0.290785754787067
FAM84A	80976	family with sequence similarity 84, member A	151354	2	-10.9219129930085	other	5.01826729493366	0.458977804869818
LOC100192379	1001516	hypothetical LOC100192379	100192379	4	-10.9189590590327	other	4.09498624457212	0.7433844072343
A_24_P401656	1004089	AGILENT probe A_24_P401656 (non-RefSeq)	NA		-10.9154207164708	other	3.99069818351133	0.377040975792825
MAST1	22738	microtubule associated serine/threonine kinase 1	22983	19	-10.9146220165712	other	6.5087084295418	0.451844531631275
ZMAT3	40994	zinc finger, matrin type 3	64393	3	-10.9123898468556	other	5.1778941028662	0.270519304456727
FBXL2	25576	F-box and leucine-rich repeat protein 2	25827	3	-10.9108697443067	other	7.45036917837475	0.372419673186163
ATP6V1G2	531	ATPase, H+ transporting, lysosomal 13kDa, V1 subunit G2	534	6	-10.9096813809404	other	6.01916771182489	0.314691268121838
PTPRR	5769	protein tyrosine phosphatase, receptor type, R	5801	12	-10.9028428831305	other	6.51137871478554	0.75052540472871
A_32_P104841	1006647	AGILENT probe A_32_P104841 (non-RefSeq)	NA		-10.9003061288485	other	6.31441618742298	0.399365509879829
B3GALT2	8637	UDP-Gal:betaGlcNAc beta 1,3-galactosyltransferase, polypeptide 2	8707	1	-10.8991190394356	other	6.27981824995183	0.667816041005245
HS3ST4	9807	heparan sulfate (glucosamine) 3-O-sulfotransferase 4	9951	16	-10.8990808856304	neuron	6.69671537366252	0.922566024879921
TBC1D9	22913	TBC1 domain family, member 9 (with GRAM domain)	23158	4	-10.8935123182213	other	8.22903906741972	0.298618286534984
A_32_P232601	1004734	AGILENT probe A_32_P232601 (non-RefSeq)	NA		-10.8930609747466	other	4.51898889685374	0.86503788395364
TRPM2	7183	transient receptor potential cation channel, subfamily M, member 2	7226	21	-10.8904998418714	other	5.03764233141804	0.421208627122008
SLC26A10	41536	solute carrier family 26, member 10	65012	12	-10.8888169818658	other	5.52003968899217	0.521269139306179
A_23_P213527	1007316	AGILENT probe A_23_P213527 (non-RefSeq)	NA		-10.8885137639212	other	5.61688978812561	0.810195931997853
BAIAP2L2	55916	BAI1-associated protein 2-like 2	80115	22	-10.8863317627884	other	4.96458049005966	0.551071491506685
ABTB1	56126	ankyrin repeat and BTB (POZ) domain containing 1	80325	3	-10.8858771466336	other	6.25476387952485	0.378583349569591
RPTOR	36794	regulatory associated protein of MTOR, complex 1	57521	17	-10.8845605225697	other	6.27870311402013	0.31738967938428
ZFPM2	23169	zinc finger protein, multitype 2	23414	8	-10.8809858914321	other	6.83676136487274	0.77309718385379
C1orf183	35211	chromosome 1 open reading frame 183	55924	1	-10.8805915842182	other	5.70954724932147	0.453954763893644
ACTR3B	36456	ARP3 actin-related protein 3 homolog B (yeast)	57180	7	-10.8795756574667	other	8.1654626803991	0.369882919335133
MCOLN1	36468	mucolipin 1	57192	19	-10.8746633816427	other	3.54435557233633	0.364143730984865
PODXL2	30002	podocalyxin-like 2	50512	3	-10.8718347123479	other	5.52720570071578	0.364962867788465
KLK7	5618	kallikrein-related peptidase 7	5650	19	-10.8716180144846	other	5.12861458785366	1.10292651127668
ZNF697	59985	zinc finger protein 697	90874	1	-10.8695735675209	other	4.90529621886539	0.401819032221454
NEUROD1	4734	neurogenic differentiation 1	4760	2	-10.8694940752986	neuron	4.16672245120444	1.03026453533233
STX1B	76608	syntaxin 1B	112755	16	-10.8676686251155	other	8.97471608738903	0.376168385155401
CAB39L	57299	calcium binding protein 39-like	81617	13	-10.8667588565292	other	8.16702691332703	0.337929554359303
RAD23A	5854	RAD23 homolog A (S. cerevisiae)	5886	19	-10.8634041642377	other	5.46945143703277	0.291714112879013
LSM11	79597	LSM11, U7 small nuclear RNA associated	134353	5	-10.8614799002473	other	5.34915276554097	0.587687123475412
LRRTM4	55861	leucine rich repeat transmembrane neuronal 4	80059	2	-10.8597258132919	other	6.6209084740368	0.620618326658343
SLC7A4	6509	solute carrier family 7 (cationic amino acid transporter, y+ system), member 4	6545	22	-10.8550982755798	other	5.67884771723553	0.480108134614229
EFNA3	1931	ephrin-A3	1944	1	-10.8545805097528	neuron	3.15681097666584	0.437679769988337
LRRC8B	23262	leucine rich repeat containing 8 family, member B	23507	1	-10.8544907987382	other	5.80625935952229	0.494145114128617
CYP4Z1	83515	cytochrome P450, family 4, subfamily Z, polypeptide 1	199974	1	-10.8516898430951	other	4.03805775692325	0.469930817677453
ARL4D	376	ADP-ribosylation factor-like 4D	379	17	-10.8460976576703	other	4.53899250351313	0.352790298253209
A_24_P277511	1007888	AGILENT probe A_24_P277511 (non-RefSeq)	NA		-10.8353089327393	other	9.3505007272029	0.271315927723009
LYSMD4	80457	LysM, putative peptidoglycan-binding, domain containing 4	145748	15	-10.8338592127558	other	5.22704213927615	0.386780080242851
CACNA2D1	777	calcium channel, voltage-dependent, alpha 2/delta subunit 1	781	7	-10.8333720460540	other	7.8516077197476	0.501023361976436
A_32_P4172	1008620	AGILENT probe A_32_P4172 (non-RefSeq)	NA		-10.8333668969668	other	5.1009622993314	0.486874501189978
A_32_P218823	1011938	AGILENT probe A_32_P218823 (non-RefSeq)	NA		-10.8302081000036	other	8.1811502230537	0.378710731361643
A_32_P75544	1010004	AGILENT probe A_32_P75544 (non-RefSeq)	NA		-10.8257451947246	other	6.07207564048911	0.775337478787599
A_32_P36385	1004735	AGILENT probe A_32_P36385 (non-RefSeq)	NA		-10.8237091064957	other	7.03814171756385	0.864230989071733
ZDHHC16	58497	zinc finger, DHHC-type containing 16	84287	10	-10.8236023565850	other	5.1658518740539	0.285231940578484
A_24_P118211	1006970	AGILENT probe A_24_P118211 (non-RefSeq)	NA		-10.8231821354857	other	6.92409405573	0.46959318499659
LOC344382	110115	serine/threonine kinase receptor associated protein pseudogene	344382	2	-10.8229502638480	other	5.74760863834995	0.281672413308309
FAM78B	80776	family with sequence similarity 78, member B	149297	1	-10.8219949285799	other	5.20053680339086	0.448246492396486
LRP12	29700	low density lipoprotein receptor-related protein 12	29967	8	-10.8219273721919	other	7.33945744600071	0.433342781349798
NME5	8324	non-metastatic cells 5, protein expressed in (nucleoside-diphosphate kinase)	8382	5	-10.8216543131410	other	7.84882428550587	0.296306835487245
ST6GALNAC5	57529	ST6 (alpha-N-acetyl-neuraminyl-2,3-beta-galactosyl-1,3)-N-acetylgalactosaminide alpha-2,6-sialyltransferase 5	81849	1	-10.8157291883089	other	6.45533745908386	1.03677286127678
CORO2A	7421	coronin, actin binding protein, 2A	7464	9	-10.8060461675463	other	6.16103725262638	0.510809003227149
HSPA12A	91995	heat shock 70kDa protein 12A	259217	10	-10.8017101067217	other	11.2571685844027	0.457032907016977
C6orf114	59571	chromosome 6 open reading frame 114	85411	6	-10.7999981248613	other	5.1206694113398	0.431280639637769
CPNE9	81016	copine family member IX	151835	3	-10.7980374803875	other	4.60811607121644	1.08138579346741
A_24_P848126	1009015	AGILENT probe A_24_P848126 (non-RefSeq)	NA		-10.7925362330610	other	3.22349188266079	0.587693239897639
A_24_P247774	1007160	AGILENT probe A_24_P247774 (non-RefSeq)	NA		-10.7887613525209	other	4.6115019743115	0.691787127762022
BICD1	633	bicaudal D homolog 1 (Drosophila)	636	12	-10.7880568572337	other	6.85243654131112	0.310684727268676
ST3GAL1	6446	ST3 beta-galactoside alpha-2,3-sialyltransferase 1	6482	8	-10.7753493632554	other	6.46563411820539	0.601903005899682
SLC41A2	58313	solute carrier family 41, member 2	84102	12	-10.7730355385834	other	5.28089362280235	0.370377800560304
DDX10	1650	DEAD (Asp-Glu-Ala-Asp) box polypeptide 10	1662	11	-10.7722959032623	other	6.17406509390116	0.282160886440827
MGAT5B	80538	mannosyl (alpha-1,6-)-glycoprotein beta-1,6-N-acetyl-glucosaminyltransferase, isozyme B	146664	17	-10.7721894814922	other	6.19480225932474	0.53779290513416
ZFYVE27	78722	zinc finger, FYVE domain containing 27	118813	10	-10.7682017049786	other	6.79442340527844	0.268530137735973
LHX2	9220	LIM homeobox 2	9355	9	-10.7629707948862	other	7.08588341237849	0.989144547422868
RPS6KA4	8878	ribosomal protein S6 kinase, 90kDa, polypeptide 4	8986	11	-10.7628210982674	other	5.01182209712019	0.271928652616661
LOC100132594	1002981	similar to phosphoglycerate mutase 1 (brain)	100132594	12	-10.7553672131786	other	8.29641815795112	0.380049983056137
ATP5SL	34390	ATP5S-like	55101	19	-10.7548435678736	other	6.76547676722405	0.276035697350268
PCDH7	5067	protocadherin 7	5099	4	-10.753887224844	other	6.19378427346388	0.554793324054271
A_24_P933037	1004045	AGILENT probe A_24_P933037 (non-RefSeq)	NA		-10.7538229004909	other	7.80596870975664	0.549350427173084
A_24_P354257	1005171	AGILENT probe A_24_P354257 (non-RefSeq)	NA		-10.7537979849070	other	5.85778994300086	0.333375816123898
CENPT	55953	centromere protein T	80152	16	-10.7530456864739	other	6.01825524964179	0.274791590178091
MEF2C	4183	myocyte enhancer factor 2C	4208	5	-10.7527053160963	neuron	7.88133097670692	0.744903710448418
TMOD2	29502	tropomodulin 2 (neuronal)	29767	15	-10.7519468648307	other	10.5174148083811	0.284930786257346
A_32_P211708	1007903	AGILENT probe A_32_P211708 (non-RefSeq)	NA		-10.7463642251956	other	8.85880957073269	0.502081190379038
A_24_P349869	1012125	AGILENT probe A_24_P349869 (non-RefSeq)	NA		-10.7441535096637	other	8.4237576653274	0.410400027133773
A_32_P24685	1006731	AGILENT probe A_32_P24685 (non-RefSeq)	NA		-10.7434757264467	other	3.76321934940585	0.70011720339354
A_24_P555619	1005759	AGILENT probe A_24_P555619 (non-RefSeq)	NA		-10.7426026546165	other	4.62516058771117	0.61680428086879
SLC1A6	6475	solute carrier family 1 (high affinity aspartate/glutamate transporter), member 6	6511	19	-10.7285540413518	other	3.85626315912357	0.664082431551254
RSPO3	59060	R-spondin 3 homolog (Xenopus laevis)	84870	6	-10.7249965746598	other	6.11204985977172	0.935528656845151
LOC100132581	1000876	hypothetical LOC100132581	100132581	7	-10.7248223692423	other	5.90346617248801	0.276071417238151
POTEF	172078	POTE ankyrin domain family, member F	728378	2	-10.7220509588727	other	5.4911230701097	0.310692819395918
MYOM2	9048	myomesin (M-protein) 2, 165kDa	9172	8	-10.7201398750850	other	4.97304263009768	0.429192957139027
A_32_P156786	1005923	AGILENT probe A_32_P156786 (non-RefSeq)	NA		-10.7194954932159	other	8.42538948751827	0.826593023803523
PRKCG	5550	protein kinase C, gamma	5582	19	-10.7173824201350	neuron	5.27827313422474	0.773157722893752
ATG9A	54905	ATG9 autophagy related 9 homolog A (S. cerevisiae)	79065	2	-10.7143955185498	other	5.91926616484023	0.26705722189335
FNDC4	41401	fibronectin type III domain containing 4	64838	2	-10.7136066665168	other	6.87926700523087	0.543896645463876
FAM134C	81541	family with sequence similarity 134, member C	162427	17	-10.7078116394360	other	4.4447098127129	0.273857971600003
PRSS2	5613	protease, serine, 2 (trypsin 2)	5645	7	-10.7060136170143	other	8.14386396487681	0.412631798627723
ODZ4	25760	odz, odd Oz/ten-m homolog 4 (Drosophila)	26011	11	-10.7011143820653	other	4.8165581522265	0.444666480326177
GPR26	2832	G protein-coupled receptor 26	2849	10	-10.6954673894997	other	8.00240755209611	1.38142282774882
LRRC24	134481	leucine rich repeat containing 24	441381	8	-10.6876224815829	other	6.33464951121934	0.269934429177180
A_23_P410982	1004724	AGILENT probe A_23_P410982 (non-RefSeq)	NA		-10.6861231021243	other	3.89321503433398	0.399366768248956
C13orf36	125038	chromosome 13 open reading frame 36	400120	13	-10.6833799071236	other	6.65738502042668	0.707047678839097
RASD1	31135	RAS, dexamethasone-induced 1	51655	17	-10.6822837740525	other	6.47715155568879	0.508556920207625
VIPR1	7390	vasoactive intestinal peptide receptor 1	7433	3	-10.6816419936906	other	2.75915003026369	0.484467825275497
RIMS4	80082	regulating synaptic membrane exocytosis 4	140730	20	-10.6755040047912	other	6.57950778761177	0.417618626923490
CCDC24	80794	coiled-coil domain containing 24	149473	1	-10.6751738764016	other	6.6836091430807	0.399435147257656
A_24_P332364	1010896	AGILENT probe A_24_P332364 (non-RefSeq)	NA		-10.6694542080599	other	4.74138844968386	0.331791859903718
A_32_P176036	1003747	AGILENT probe A_32_P176036 (non-RefSeq)	NA		-10.6644983358014	other	9.55805264212906	0.58048906883946
C9orf69	59849	chromosome 9 open reading frame 69	90120	9	-10.6643676311291	other	4.63437517063466	0.281220208392177
PCNXL2	55805	pecanex-like 2 (Drosophila)	80003	1	-10.6537378675394	other	5.74477811663609	0.30508865624237
A_24_P722068	1004520	AGILENT probe A_24_P722068 (non-RefSeq)	NA		-10.6514501466701	other	5.38660597268985	0.382498565270032
LOC90784	59967	hypothetical protein LOC90784	90784	2	-10.6502541208682	other	6.20025126432079	0.378230804860079
OPRL1	4955	opiate receptor-like 1	4987	20	-10.6479698698610	other	4.74076929869077	0.364464579324584
PGAM4	134623	phosphoglycerate mutase family member 4	441531	X	-10.6423036914751	other	11.4122482253213	0.35072016900665
SYCE1	60278	synaptonemal complex central element protein 1	93426	10	-10.6389327020127	other	3.99541843758769	0.562766087309695
A_32_P41396	1000465	AGILENT probe A_32_P41396 (non-RefSeq)	NA		-10.6387084630090	other	4.40034387412859	0.9232401597648
MAST3	22786	microtubule associated serine/threonine kinase 3	23031	19	-10.6334046197981	other	6.11164461666418	0.422890946324527
PEF1	23332	penta-EF-hand domain containing 1	553115	1	-10.6218283531024	other	5.17675467211823	0.265622219160284
RAB27B	5842	RAB27B, member RAS oncogene family	5874	18	-10.6183576320673	other	6.76014601640264	0.847593662567887
HEATR7A	182002	HEAT repeat containing 7A	727957	8	-10.6152123625206	other	3.23051006371617	0.333377287367642
SKIV2L	6463	superkiller viralicidic activity 2-like (S. cerevisiae)	6499	6	-10.6139699773268	other	4.99821778750789	0.290487097333963
SLC27A2	10843	solute carrier family 27 (fatty acid transporter), member 2	11001	15	-10.6108556737996	other	3.65925315231336	0.81072572394087
MARCH9	60241	membrane-associated ring finger (C3HC4) 9	92979	12	-10.6092564633018	other	6.03506310582075	0.282442059068299
A_24_P497235	1006696	AGILENT probe A_24_P497235 (non-RefSeq)	NA		-10.6061365810263	other	4.15668307111481	0.618914871848622
TIMM22	29661	translocase of inner mitochondrial membrane 22 homolog (yeast)	29928	17	-10.6060256330858	other	5.44537995683285	0.280865109033235
CEND1	30767	cell cycle exit and neuronal differentiation 1	51286	11	-10.6034203990086	other	8.95142132181134	0.31424172379745
SYNGR3	9020	synaptogyrin 3	9143	16	-10.5990949391736	neuron	6.22680367942898	0.451479317817487
LOC643988	165129	hypothetical LOC643988	643988	1	-10.5959703120825	other	4.40864971904139	0.327902953339168
PANK1	32834	pantothenate kinase 1	53354	10	-10.5943191642504	other	4.97567214455634	0.404162793286523
CCNE1	893	cyclin E1	898	19	-10.5910212561016	other	5.56385950406272	0.292515148381001
DISP2	59610	dispatched homolog 2 (Drosophila)	85455	15	-10.5905791430189	other	6.72685640250174	0.292210275695445
SESN2	57909	sestrin 2	83667	1	-10.5854768171961	other	3.56302271059734	0.294613456974995
DSN1	55782	DSN1, MIND kinetochore complex component, homolog (S. cerevisiae)	79980	20	-10.5852455445016	other	4.68618054451043	0.29173827210817
A_24_P554040	1006604	AGILENT probe A_24_P554040 (non-RefSeq)	NA		-10.5844030658757	other	6.76810628403733	0.611124503233388
LOC100127925	1000564	hypothetical LOC100127925	100127925	8	-10.5773670995188	other	4.04594891144303	0.589146356216548
DPP6	1792	dipeptidyl-peptidase 6	1804	7	-10.5772263441400	other	7.42578813386258	0.343101620963426
RNF215	83555	ring finger protein 215	200312	22	-10.5709913637329	other	4.1316079503255	0.311812229071496
CHL1	10594	cell adhesion molecule with homology to L1CAM (close homolog of L1)	10752	3	-10.5704938896303	other	7.08681772288948	0.594460056890752
QPCTL	34103	glutaminyl-peptide cyclotransferase-like	54814	19	-10.5698569757781	other	4.03870231371008	0.320761251084685
TIMM44	10322	translocase of inner mitochondrial membrane 44 homolog (yeast)	10469	19	-10.5686918587743	other	4.5293121107034	0.304492631618358
MOCS3	27049	molybdenum cofactor synthesis 3	27304	20	-10.5682055064737	other	4.22013610499914	0.30938202800193
UBP1	7299	upstream binding protein 1 (LBP-1a)	7342	3	-10.5633994994864	other	7.03273374478833	0.277759074693813
ANKRD39	30720	ankyrin repeat domain 39	51239	2	-10.5621763957553	other	5.83790369585377	0.263794567454426
C12orf53	83425	chromosome 12 open reading frame 53	196500	12	-10.5561173351907	other	6.58183918220902	0.435764213632302
RPS6KL1	57936	ribosomal protein S6 kinase-like 1	83694	14	-10.5539202252898	other	4.61558344045458	0.295721019052505
EML6	125368	echinoderm microtubule associated protein like 6	400954	2	-10.5533070333452	other	5.80181747327562	0.325109500255672
PANK4	34518	pantothenate kinase 4	55229	1	-10.5525003256187	other	3.87501919012191	0.351557741685049
A_32_P69683	1012195	AGILENT probe A_32_P69683 (non-RefSeq)	NA		-10.5470720786161	other	4.57595409617848	0.442569043066969
TMEM9	89964	transmembrane protein 9	252839	1	-10.5468812154659	other	6.23742160361721	0.294565666453369
GRAMD1B	36749	GRAM domain containing 1B	57476	11	-10.5461648052500	other	8.06039156809014	0.44322758011914
ACSL6	23060	acyl-CoA synthetase long-chain family member 6	23305	5	-10.5450782222169	astrocyte	8.94004630349933	0.328884527141295
A_24_P355006	1004525	AGILENT probe A_24_P355006 (non-RefSeq)	NA		-10.544245331755	other	9.69291867376957	0.395015275324524
HOPX	58726	HOP homeobox	84525	4	-10.5346693487034	astrocyte	7.11285364018899	0.604790801187503
A_32_P214020	1005841	AGILENT probe A_32_P214020 (non-RefSeq)	NA		-10.5322040456285	other	8.85779067424852	0.673965699699913
RAB3D	9404	RAB3D, member RAS oncogene family	9545	19	-10.5298420545164	other	3.86745758789373	0.508668842393189
A_32_P196520	1005113	AGILENT probe A_32_P196520 (non-RefSeq)	NA		-10.5293692312063	other	5.8740036918764	0.684652434231208
FBXL18	55830	F-box and leucine-rich repeat protein 18	80028	7	-10.5247260175782	other	5.04106662876151	0.301498811116133
A_23_P31550	1005087	AGILENT probe A_23_P31550 (non-RefSeq)	NA		-10.5234643405938	other	4.8320363840076	0.388635048745261
LOC389895	123630	hypothetical LOC389895	389895	X	-10.5226911573147	other	4.62135550436985	0.322527737196527
NNMT	4806	nicotinamide N-methyltransferase	4837	11	-10.5218358724192	other	5.91698214026602	0.671122952011955
FOXRED2	55822	FAD-dependent oxidoreductase domain containing 2	80020	22	-10.5191137489822	other	6.00973998324934	0.317874244858245
SLC25A25	77513	solute carrier family 25 (mitochondrial carrier; phosphate carrier), member 25	114789	9	-10.5168307376969	other	5.53886954233953	0.366523544713477
LINGO2	81339	leucine rich repeat and Ig domain containing 2	158038	9	-10.5160245628348	other	6.22927596152732	0.517398643714446
ARMCX2	9679	armadillo repeat containing, X-linked 2	9823	X	-10.5151394416824	other	8.399210822822	0.272809998823957
PFAS	5166	phosphoribosylformylglycinamidine synthase	5198	17	-10.5085077113462	other	4.415428035475	0.276108159164674
GUCY1B3	2966	guanylate cyclase 1, soluble, beta 3	2983	4	-10.5083832915202	other	8.49854829261901	0.372435082902223
A_32_P154731	1005786	AGILENT probe A_32_P154731 (non-RefSeq)	NA		-10.4987148383869	other	5.21781156270036	0.31052257318499
SEMA5B	33728	sema domain, seven thrombospondin repeats (type 1 and type 1-like), transmembrane domain (TM) and short cytoplasmic domain, (semaphorin) 5B	54437	3	-10.4968317174323	other	6.57056205057723	0.619850731382575
A_24_P152793	1009039	AGILENT probe A_24_P152793 (non-RefSeq)	NA		-10.4925453532315	other	10.8762008041747	0.282804887422724
C17orf76	122934	chromosome 17 open reading frame 76	388341	17	-10.4916686821635	other	4.96332098901732	0.373300023681627
A_23_P2524	1004756	AGILENT probe A_23_P2524 (non-RefSeq)	NA		-10.4884368568861	other	4.31486826787897	0.491058907086045
PCSK1	5090	proprotein convertase subtilisin/kexin type 1	5122	5	-10.4834362330611	other	8.61687173365212	1.32631313303425
CDC42EP3	10455	CDC42 effector protein (Rho GTPase binding) 3	10602	2	-10.4754042473027	other	5.58381194245062	0.538998241737850
LY86AS	94681	LY86 antisense RNA (non-protein coding)	285780	6	-10.4745775466772	other	4.06417933045354	0.605592569040079
A_24_P388003	1010094	AGILENT probe A_24_P388003 (non-RefSeq)	NA		-10.4731286492245	other	7.24359289130812	0.465115275948208
DBNDD1	54847	dysbindin (dystrobrevin binding protein 1) domain containing 1	79007	16	-10.4660268738922	other	3.71632098974996	0.418534023513609
KCNA3	3713	potassium voltage-gated channel, shaker-related subfamily, member 3	3738	1	-10.4615659869910	other	5.54827281553313	0.48855783163339
ZNF540	81591	zinc finger protein 540	163255	19	-10.4600304810971	other	7.35279953597274	0.273745272406090
C6orf142	59931	chromosome 6 open reading frame 142	90523	6	-10.4577800182888	other	5.20042467612383	1.07581078904678
C1orf128	36373	chromosome 1 open reading frame 128	57095	1	-10.4573748933817	other	6.46696234786624	0.309940641312740
A_32_P1405	1007406	AGILENT probe A_32_P1405 (non-RefSeq)	NA		-10.4538842824657	other	4.72381157749897	0.526663665098293
A_24_P55356	1004715	AGILENT probe A_24_P55356 (non-RefSeq)	NA		-10.4516281047781	other	5.87358507205127	0.307438920441027
A_32_P153833	1007812	AGILENT probe A_32_P153833 (non-RefSeq)	NA		-10.4427028698454	other	4.84473861489195	0.367683224211086
TNFRSF25	8647	tumor necrosis factor receptor superfamily, member 25	8718	1	-10.4425442844153	other	5.04480158835864	0.429919763268785
VIP	7389	vasoactive intestinal peptide	7432	6	-10.4391988349334	neuron	6.47992400480639	1.30899861012492
SLC27A4	10841	solute carrier family 27 (fatty acid transporter), member 4	10999	9	-10.4389679419132	other	5.33745013174591	0.343544454192513
LGALS8	3939	lectin, galactoside-binding, soluble, 8	3964	1	-10.4379954952986	other	6.1216534120635	0.310257504795021
PRRT3	94555	proline-rich transmembrane protein 3	285368	3	-10.4323044916030	other	6.37817940896695	0.367964019603072
NOS1AP	9578	nitric oxide synthase 1 (neuronal) adaptor protein	9722	1	-10.4315648465804	other	5.1870099227316	0.393870436004004
KCNJ11	3742	potassium inwardly-rectifying channel, subfamily J, member 11	3767	11	-10.4261515767708	other	2.81751419556273	0.584007138756177
LOC377711	119649	KIAA1833-like	377711	8	-10.4242667198276	other	4.12639815932386	0.294271053137185
LOC645166	168333	lymphocyte-specific protein 1 pseudogene	645166	1	-10.4131429960429	other	8.86983982678921	0.283188822702733
PITPNM1	9456	phosphatidylinositol transfer protein, membrane-associated 1	9600	11	-10.4123412382196	other	3.98188850613788	0.463988028954613
PLCB1	22991	phospholipase C, beta 1 (phosphoinositide-specific)	23236	20	-10.4089282516819	other	10.299866723339	0.67452221765063
LOC442308	135267	tubulin, beta pseudogene	442308	7	-10.4037273376618	other	6.11197310377168	0.431648083774194
GABRA3	2540	gamma-aminobutyric acid (GABA) A receptor, alpha 3	2556	X	-10.4030395189249	other	6.40142082093488	0.575041513693007
GPR137	36113	G protein-coupled receptor 137	56834	11	-10.4019591197020	other	4.18437908281449	0.335800153887106
LOC390424	123870	ATP synthase, H+ transporting, mitochondrial Fo complex, subunit C1 (subunit 9) pseudogene	390424	13	-10.3962025274339	other	6.7694135808585	0.288003198425518
A_24_P76809	1007485	AGILENT probe A_24_P76809 (non-RefSeq)	NA		-10.3935268417846	other	6.60007788294388	0.784181796793933
TUBB3	10234	tubulin, beta 3	10381	16	-10.3904734284176	neuron	9.97812467753648	0.404555893120039
SLC1A1	6469	solute carrier family 1 (neuronal/epithelial high affinity glutamate transporter, system Xag), member 1	6505	9	-10.3877446239928	other	7.25762393674536	0.358807677791967
SLC16A7	9070	solute carrier family 16, member 7 (monocarboxylic acid transporter 2)	9194	12	-10.3873808043008	other	4.50562751226621	0.531668121964078
SRPK1	6692	SRSF protein kinase 1	6732	6	-10.3862826109220	other	7.10057580045608	0.283777682705281
PARP8	55471	poly (ADP-ribose) polymerase family, member 8	79668	5	-10.3826910186051	other	5.84997036320775	0.486012011992291
PSD3	23117	pleckstrin and Sec7 domain containing 3	23362	8	-10.3814793949379	other	9.64506298906574	0.517606758808283
ATP2A2	485	ATPase, Ca++ transporting, cardiac muscle, slow twitch 2	488	12	-10.3813730327682	other	8.32813075138097	0.313874623249699
A_32_P105397	1005981	AGILENT probe A_32_P105397 (non-RefSeq)	NA		-10.3780717953465	other	5.91747160837832	0.566757105123225
RARRES1	5886	retinoic acid receptor responder (tazarotene induced) 1	5918	3	-10.3775340831989	other	4.06681436388588	0.593354700658989
RPGRIP1L	23077	RPGRIP1-like	23322	16	-10.3668148393491	other	6.32907880483827	0.332677954105482
ITPR1	3683	inositol 1,4,5-triphosphate receptor, type 1	3708	3	-10.3636588556623	other	8.92686983531365	0.64594189563799
ATP2B1	487	ATPase, Ca++ transporting, plasma membrane 1	490	12	-10.3596354390644	other	9.5152562496768	0.578101994455251
PCDHA5	35426	protocadherin alpha 5	56143	5	-10.358303091117	neuron	7.38732403711403	0.274085893626991
CUX2	23071	cut-like homeobox 2	23316	12	-10.3552393204811	other	5.13358939961740	0.754045762492307
CIAPIN1	36297	cytokine induced apoptosis inhibitor 1	57019	16	-10.3544516933627	other	6.52475235168418	0.324371213622990
IER5L	123587	immediate early response 5-like	389792	9	-10.3504033973339	other	7.25608076030624	0.399968541952844
P4HA2	8874	prolyl 4-hydroxylase, alpha polypeptide II	8974	5	-10.3500767302325	other	6.3420838478147	0.49915173560886
TANC2	25864	tetratricopeptide repeat, ankyrin repeat and coiled-coil containing 2	26115	17	-10.3498431519135	other	6.2751171346304	0.286529365269687
CAMKK2	10498	calcium/calmodulin-dependent protein kinase kinase 2, beta	10645	12	-10.3470636964085	other	8.36714052453313	0.484744188903803
NAB2	4639	NGFI-A binding protein 2 (EGR1 binding protein 2)	4665	12	-10.3461945968879	other	5.85213518969636	0.340483756047418
TCTEX1D2	90299	Tctex1 domain containing 2	255758	3	-10.3459875047396	other	8.71819083520975	0.271360070179319
C1orf53	123119	chromosome 1 open reading frame 53	388722	1	-10.3436099871991	other	6.45171923068737	0.418931920877326
OCIAD2	79512	OCIA domain containing 2	132299	4	-10.3310632784304	other	7.94046509885313	0.357025956416259
EHBP1L1	90168	EH domain binding protein 1-like 1	254102	11	-10.3294880822622	other	5.05565121040183	0.533318104324728
RFPL3	10580	ret finger protein-like 3	10738	22	-10.3243210238733	other	3.57764334343459	0.445042255924817
MEF2A	4180	myocyte enhancer factor 2A	4205	15	-10.3220857363520	other	8.72201190166947	0.338102868973863
A_32_P123168	1008738	AGILENT probe A_32_P123168 (non-RefSeq)	NA		-10.3209662769986	other	6.7659163268197	0.268279570759227
FLRT2	23521	fibronectin leucine rich transmembrane protein 2	23768	14	-10.3205161960926	other	7.54337646601422	0.542151389703461
A_32_P30339	1007052	AGILENT probe A_32_P30339 (non-RefSeq)	NA		-10.3176925857321	other	2.59647526275078	0.481096861864971
FAM173A	41833	family with sequence similarity 173, member A	65990	16	-10.3152398243206	other	8.84719595475738	0.26688373572983
A_32_P126832	1005918	AGILENT probe A_32_P126832 (non-RefSeq)	NA		-10.3150460835153	other	5.81203592772527	0.380532029152770
SH3GLB2	36183	SH3-domain GRB2-like endophilin B2	56904	9	-10.3125461302463	other	6.51399508599543	0.267976070180218
LPPR4	9746	lipid phosphate phosphatase-related protein type 4	9890	1	-10.3117565468245	neuron	8.49071357358524	0.577403791240115
CELF3	11029	CUGBP, Elav-like family member 3	11189	1	-10.3074371743592	other	7.04118754880111	0.578353412623327
RFK	34601	riboflavin kinase	55312	9	-10.3061898493657	other	8.58509175012184	0.311694775954395
ZBTB16	7660	zinc finger and BTB domain containing 16	7704	11	-10.3035810340468	other	6.9922159518596	0.489984489205414
SSTR2	6712	somatostatin receptor 2	6752	17	-10.3023908394344	neuron	8.28572769044781	1.00239968385489
TNNT2	7096	troponin T type 2 (cardiac)	7139	1	-10.3018970784960	other	4.58756816150993	0.999179722295053
CLPTM1	1200	cleft lip and palate associated transmembrane protein 1	1209	19	-10.2938060300502	other	5.37823100089534	0.359896584886072
A_32_P147324	1008617	AGILENT probe A_32_P147324 (non-RefSeq)	NA		-10.2935219499576	other	6.91988603722074	0.310534069857853
KCNIP3	29809	Kv channel interacting protein 3, calsenilin	30818	2	-10.2925441207039	other	6.84775041230962	0.452730327079224
GABARAPL3	23519	GABA(A) receptors associated protein like 3 (pseudogene)	23766	15	-10.2921719301723	other	5.31481450954817	0.478615614025305
NUMBL	9126	numb homolog (Drosophila)-like	9253	19	-10.2892152987996	other	4.8685211240248	0.373689312629021
CNST	81616	consortin, connexin sorting protein	163882	1	-10.2870030408422	other	6.48158976017992	0.34978864792546
ACVR1B	88	activin A receptor, type IB	91	12	-10.2804982811237	other	5.02685632106456	0.275063628356962
UCHL1	7302	ubiquitin carboxyl-terminal esterase L1 (ubiquitin thiolesterase)	7345	4	-10.2799481548745	other	10.4576043154231	0.374782115078906
EPHA10	94366	EPH receptor A10	284656	1	-10.2763815108237	other	4.84675559911293	0.319440951594607
AP4S1	10995	adaptor-related protein complex 4, sigma 1 subunit	11154	14	-10.2745821905204	other	4.59755846931858	0.270272133501937
PDE8B	8553	phosphodiesterase 8B	8622	5	-10.2740003114143	other	8.4330602031585	0.490908720643109
A_32_P140228	1010609	AGILENT probe A_32_P140228 (non-RefSeq)	NA		-10.2723249172060	other	5.50434474458798	0.275073171294519
MAGI3	92190	membrane associated guanylate kinase, WW and PDZ domain containing 3	260425	1	-10.2718206197333	other	7.88529516422162	0.395604757202008
PPL	5461	periplakin	5493	16	-10.2713449471603	other	3.68185702311117	0.650237877294582
CARM1	10351	coactivator-associated arginine methyltransferase 1	10498	19	-10.2694611946158	other	8.01979622739564	0.281949779602007
A_32_P132477	1001457	AGILENT probe A_32_P132477 (non-RefSeq)	NA		-10.2680414482191	other	4.55118282749689	0.327850817680987
NANOS3	110031	nanos homolog 3 (Drosophila)	342977	19	-10.2674627560802	other	9.94783122661046	0.489304172906174
A_32_P182186	1008871	AGILENT probe A_32_P182186 (non-RefSeq)	NA		-10.2671782317434	other	6.86833527019073	0.330312111304598
A_24_P929650	1011866	AGILENT probe A_24_P929650 (non-RefSeq)	NA		-10.2670102121798	other	8.41938302042695	0.441891336611744
CORO6	59130	coronin 6	84940	17	-10.2653189912141	other	7.02690810868656	0.381911013856582
TUBGCP6	59548	tubulin, gamma complex associated protein 6	85378	22	-10.2653017334345	other	5.83694016029518	0.287870094016403
ORAI2	56029	ORAI calcium release-activated calcium modulator 2	80228	7	-10.2646416351681	other	5.80491426131541	0.353160196435474
KCNC3	3723	potassium voltage-gated channel, Shaw-related subfamily, member 3	3748	19	-10.2567093519215	other	7.53164253635839	0.588427057925624
PRSS16	10133	protease, serine, 16 (thymus)	10279	6	-10.2546480751636	other	3.36830197717339	0.735622806969068
A_32_P77831	1006003	AGILENT probe A_32_P77831 (non-RefSeq)	NA		-10.2531828826894	other	10.4954500568723	0.509956340377444
WASL	8876	Wiskott-Aldrich syndrome-like	8976	7	-10.2516356026925	other	8.55773677515733	0.323742068272151
A_32_P226556	1008090	AGILENT probe A_32_P226556 (non-RefSeq)	NA		-10.2394126632461	other	4.58994932872749	0.529886044854277
JAKMIP1	81086	janus kinase and microtubule interacting protein 1	152789	4	-10.2392123187134	other	7.80772483554273	0.487214460667344
DGCR2	9849	DiGeorge syndrome critical region gene 2	9993	22	-10.2391416331097	other	7.23080317624196	0.280155603441964
NMT2	9261	N-myristoyltransferase 2	9397	10	-10.2362900203039	other	6.2023663298611	0.335450520299311
SPRED2	83588	sprouty-related, EVH1 domain containing 2	200734	2	-10.2361647099025	other	4.38909893880187	0.38834249013023
CDKL1	8737	cyclin-dependent kinase-like 1 (CDC2-related kinase)	8814	14	-10.2331414479418	other	6.94915712858671	0.53700941269881
GNG2	33622	guanine nucleotide binding protein (G protein), gamma 2	54331	14	-10.2307681810392	neuron	6.07800886381925	0.66410394257166
FDPS	2209	farnesyl diphosphate synthase	2224	1	-10.2286891749096	other	7.81487564701333	0.334596173931431
SLITRK1	77522	SLIT and NTRK-like family, member 1	114798	13	-10.2261860643309	other	8.10618860669046	0.57773266580743
LOC440995	134119	hypothetical protein LOC440995	440995	3	-10.2255754606793	other	6.24806710705846	0.527275427705942
HYAL3	8314	hyaluronoglucosaminidase 3	8372	3	-10.2218202498718	other	4.72396261781553	0.440626230278239
ELAVL2	1978	ELAV (embryonic lethal, abnormal vision, Drosophila)-like 2 (Hu antigen B)	1993	9	-10.2191365910469	neuron	6.88425209581712	0.612063353190812
CHIC1	32824	cysteine-rich hydrophobic domain 1	53344	X	-10.2114892567435	other	6.4523055819023	0.295161490220026
CUST_3945_PI416261804	1010635	AGILENT probe CUST_3945_PI416261804 (non-RefSeq)	NA		-10.2017231028702	other	5.07033109086111	0.403904504504241
A_32_P199429	1004823	AGILENT probe A_32_P199429 (non-RefSeq)	NA		-10.1972296273099	other	8.64818804537504	0.707804020925861
A_24_P738859	1006937	AGILENT probe A_24_P738859 (non-RefSeq)	NA		-10.1971651869828	other	3.3724719991501	0.599948432228972
RAB3C	77715	RAB3C, member RAS oncogene family	115827	5	-10.1941199762995	neuron	8.09597493235024	0.465662241168191
AP1S1	1165	adaptor-related protein complex 1, sigma 1 subunit	1174	7	-10.1912637819597	other	5.58219635153947	0.52266747740817
EPHX4	90091	epoxide hydrolase 4	253152	1	-10.1905275437149	other	6.1352550916651	0.659026427959201
MBD3	32933	methyl-CpG binding domain protein 3	53615	19	-10.1846224163182	other	6.8191719421934	0.271375935362347
PRPS1	5599	phosphoribosyl pyrophosphate synthetase 1	5631	X	-10.1798477796407	other	7.31537565907811	0.293954241755955
C2orf80	123259	chromosome 2 open reading frame 80	389073	2	-10.1748635547707	other	8.49765887554028	0.850299119345993
ZC3H12B	109879	zinc finger CCCH-type containing 12B	340554	X	-10.1740460878559	other	5.92001950356747	0.299118056824748
A_24_P122940	1005940	AGILENT probe A_24_P122940 (non-RefSeq)	NA		-10.1723365718118	other	5.40488159428328	0.374270148362855
CCNA1	8821	cyclin A1	8900	13	-10.1698159667397	other	4.78198021091667	0.601929847705078
POU6F1	5431	POU class 6 homeobox 1	5463	12	-10.1667269958013	other	6.09737381520203	0.354629816623009
APBB1	319	amyloid beta (A4) precursor protein-binding, family B, member 1 (Fe65)	322	11	-10.1664169539420	other	7.80105865534199	0.301848654019217
PCDH19	36799	protocadherin 19	57526	X	-10.1581886106759	other	7.04177953922756	0.702924367122483
RAB11FIP4	58641	RAB11 family interacting protein 4 (class II)	84440	17	-10.1578469661702	other	9.33148301832421	0.316814256063259
A_32_P113845	1006833	AGILENT probe A_32_P113845 (non-RefSeq)	NA		-10.1545686694283	other	3.98831387050292	0.628304556568396
TUFT1	7243	tuftelin 1	7286	1	-10.1527758270569	other	8.0374257328518	0.351821790693669
PTPRT	10963	protein tyrosine phosphatase, receptor type, T	11122	20	-10.1421186677922	other	8.73834737044993	0.774149665699682
C1orf70	109680	chromosome 1 open reading frame 70	339453	1	-10.1411483830750	other	6.32655151426759	0.365577316195649
HPCAL1	3221	hippocalcin-like 1	3241	2	-10.1322602665410	other	7.09102051824694	0.808206777425967
A_24_P771278	1011762	AGILENT probe A_24_P771278 (non-RefSeq)	NA		-10.1287279879636	other	5.51656850371048	0.377510954219794
A_32_P55045	1011323	AGILENT probe A_32_P55045 (non-RefSeq)	NA		-10.1287133539329	other	4.52601975244469	0.394909729275674
A_24_P555170	1008561	AGILENT probe A_24_P555170 (non-RefSeq)	NA		-10.1241108305068	other	4.99292560769656	0.418117680825728
CA10	36213	carbonic anhydrase X	56934	17	-10.1149192589073	other	7.11901734837103	0.770880980743582
APBA1	317	amyloid beta (A4) precursor protein-binding, family A, member 1	320	9	-10.1141603654549	other	4.92945117091085	0.39783014256555
A_23_P384176	1005407	AGILENT probe A_23_P384176 (non-RefSeq)	NA		-10.1131437561504	other	4.19170376260811	0.675020428852407
A_23_P124358	1004027	AGILENT probe A_23_P124358 (non-RefSeq)	NA		-10.1112611563163	other	8.01139070031342	0.275749971533185
CAMK1G	36448	calcium/calmodulin-dependent protein kinase IG	57172	1	-10.1112060258867	other	5.73093525384732	0.704194167877553
TMX4	35535	thioredoxin-related transmembrane protein 4	56255	20	-10.1093836431193	other	9.87072163214806	0.362739324212266
CDC40	30843	cell division cycle 40 homolog (S. cerevisiae)	51362	6	-10.1056456513549	other	7.94591782295251	0.320388564520298
ANKRD62	110011	ankyrin repeat domain 62	342850	18	-10.1022882101986	other	3.19874682585048	0.808588067161555
DHRS11	54993	dehydrogenase/reductase (SDR family) member 11	79154	17	-10.1017732748462	other	4.72437864018636	0.31077511745668
TUBB2C	10236	tubulin, beta 2C	10383	9	-10.0997361704472	other	8.67979513407589	0.452844348987505
GABRB2	2545	gamma-aminobutyric acid (GABA) A receptor, beta 2	2561	5	-10.0955650328251	other	7.92237214152026	0.543421873149963
GPLD1	2805	glycosylphosphatidylinositol specific phospholipase D1	2822	6	-10.0935284084671	other	4.97117550228017	0.336001732503708
NCEH1	36825	neutral cholesterol ester hydrolase 1	57552	3	-10.092087674327	other	9.1356036297741	0.3972996511892
A_32_P472968	1009023	AGILENT probe A_32_P472968 (non-RefSeq)	NA		-10.0803911153706	other	6.2528781273285	0.412940361769361
A_32_P233256	1006577	AGILENT probe A_32_P233256 (non-RefSeq)	NA		-10.0757914505222	other	7.16659016223538	0.68790082350991
OPTN	9988	optineurin	10133	10	-10.0736065835716	other	9.73185137932884	0.341388828451905
PNCK	79826	pregnancy up-regulated non-ubiquitously expressed CaM kinase	139728	X	-10.0694629645618	other	5.39621192196602	0.74120977424417
STIP1	10805	stress-induced-phosphoprotein 1	10963	11	-10.0648404989188	other	4.83844914297315	0.361392770188041
KCND3	3727	potassium voltage-gated channel, Shal-related subfamily, member 3	3752	1	-10.063401562876	other	5.41874293076714	0.561423113448787
HIST1H1A	3007	histone cluster 1, H1a	3024	6	-10.0630045694745	other	4.77166124341562	0.62472419207529
C14orf132	36246	chromosome 14 open reading frame 132	56967	14	-10.0590219849906	other	9.71472625089218	0.431665703441072
A_24_P347282	1004430	AGILENT probe A_24_P347282 (non-RefSeq)	NA		-10.0553865011892	other	4.39462495302036	0.703701380423059
ADCYAP1	113	adenylate cyclase activating polypeptide 1 (pituitary)	116	18	-10.0550309634002	other	6.83900426856142	1.26799246872613
ANXA8	165878	annexin A8	653145	10	-10.054732238278	other	3.44850971632797	0.889637084673462
A_32_P100452	1009849	AGILENT probe A_32_P100452 (non-RefSeq)	NA		-10.0530188521452	other	3.89523334926692	0.61554235254494
A_24_P101503	1007612	AGILENT probe A_24_P101503 (non-RefSeq)	NA		-10.0511831050928	other	6.65035698547982	0.291452765397190
A_32_P35969	1003613	AGILENT probe A_32_P35969 (non-RefSeq)	NA		-10.0472660384408	other	6.08768873728128	0.810855533754915
PKIG	10983	protein kinase (cAMP-dependent, catalytic) inhibitor gamma	11142	20	-10.0381057731478	other	6.2008455937643	0.40647427429263
CMIP	56561	c-Maf-inducing protein	80790	16	-10.0362860063956	other	8.4271766671495	0.410162600838695
A_23_P95070	1009659	AGILENT probe A_23_P95070 (non-RefSeq)	NA		-10.0294287114268	other	5.82543070818304	0.503074205700607
A_24_P153035	1009400	AGILENT probe A_24_P153035 (non-RefSeq)	NA		-10.0280518013238	other	3.72893124165007	0.681255339768616
SUSD4	34350	sushi domain containing 4	55061	1	-10.0237887755970	other	5.09805489620838	0.438970271752267
A_24_P170095	1010823	AGILENT probe A_24_P170095 (non-RefSeq)	NA		-10.0234850704643	other	5.69830795554159	0.351479946138618
GNPTAB	54997	N-acetylglucosamine-1-phosphate transferase, alpha and beta subunits	79158	12	-10.0232643025060	other	7.84468902638729	0.300178257066551
GIT1	28700	G protein-coupled receptor kinase interacting ArfGAP 1	28964	17	-10.0229826144207	other	4.86251634365191	0.38944292030028
IMP3	34561	IMP3, U3 small nucleolar ribonucleoprotein, homolog (yeast)	55272	15	-10.0228602110964	other	6.52878720516258	0.273576471196099
GBAP1	2614	glucosidase, beta, acid pseudogene 1	2630	1	-10.0223018788242	other	5.11098668517215	0.293494013941245
PKD1	5278	polycystic kidney disease 1 (autosomal dominant)	5310	16	-10.0214344491145	other	5.75974830908007	0.328141858902875
OSCP1	79239	organic solute carrier partner 1	127700	1	-10.0206338216119	other	6.47519076190685	0.268835753959491
A_32_P171856	1011033	AGILENT probe A_32_P171856 (non-RefSeq)	NA		-10.0185827887301	other	4.9512708064684	0.424192254437493
A_32_P306768	1007722	AGILENT probe A_32_P306768 (non-RefSeq)	NA		-10.0182190893686	other	7.21390089344645	0.52978329025934
CAMKV	54852	CaM kinase-like vesicle-associated	79012	3	-10.0142320882270	neuron	6.97020907912498	0.970658564273746
GFPT1	2657	glutamine--fructose-6-phosphate transaminase 1	2673	2	-10.0104085451949	other	5.68008868132628	0.303353454285915
ALAS1	208	aminolevulinate, delta-, synthase 1	211	3	-10.0051228962534	other	4.68480087548519	0.322862346065513
A_24_P601643	1009181	AGILENT probe A_24_P601643 (non-RefSeq)	NA		-9.99958759360279	other	5.15839651991499	0.400573388238731
LEPREL2	10389	leprecan-like 2	10536	12	-9.99919029807051	other	5.22411024140099	0.477846733955394
SH3BP5L	56622	SH3-binding domain protein 5-like	80851	1	-9.9959661791405	other	6.40126014036911	0.366286617394334
EEF2	1925	eukaryotic translation elongation factor 2	1938	19	-9.98675648083346	other	8.06188756414126	0.321093263889582
SPEG	10144	SPEG complex locus	10290	2	-9.98553718240625	other	7.2873604852789	0.303392589211342
CPNE8	80364	copine VIII	144402	12	-9.98220079138166	other	5.20809944262428	0.779448156266372
RAPGEF4	10911	Rap guanine nucleotide exchange factor (GEF) 4	11069	2	-9.97603003320513	other	7.9385143146248	0.58060195925125
A_32_P38345	1010986	AGILENT probe A_32_P38345 (non-RefSeq)	NA		-9.97367286117821	other	5.72697456662201	0.664811450694908
A_32_P167459	1005984	AGILENT probe A_32_P167459 (non-RefSeq)	NA		-9.96514405041558	other	7.06114249844195	0.346577117358952
A_32_P164393	1006584	AGILENT probe A_32_P164393 (non-RefSeq)	NA		-9.96501655377256	other	5.28105937892735	0.852061393665903
A_23_P385084	1004626	AGILENT probe A_23_P385084 (non-RefSeq)	NA		-9.96482682712055	other	3.90218166220533	0.477436490892643
NR2F6	2048	nuclear receptor subfamily 2, group F, member 6	2063	19	-9.96403173866554	other	4.71413268625875	0.353430650471249
KCNQ3	3761	potassium voltage-gated channel, KQT-like subfamily, member 3	3786	8	-9.95672661769461	other	6.5348385818656	0.507352244738245
A_24_P916364	1004495	AGILENT probe A_24_P916364 (non-RefSeq)	NA		-9.95613958546473	other	4.82749195156684	0.611846379554422
TBR1	10558	T-box, brain, 1	10716	2	-9.9526860568621	neuron	3.68479260977493	0.635952911911686
A_24_P409483	1004411	AGILENT probe A_24_P409483 (non-RefSeq)	NA		-9.95166120634861	other	7.25132443017439	0.483918673119366
RGS4	5967	regulator of G-protein signaling 4	5999	1	-9.95046789842023	neuron	9.35494845684562	0.98563030057609
LOC100129321	1001410	single stranded DNA binding protein 3 pseudogene	100129321	7	-9.94790477998272	other	7.31225153191548	0.38581459273439
A_32_P74366	1008612	AGILENT probe A_32_P74366 (non-RefSeq)	NA		-9.94790350484286	other	7.44122241489967	0.343309065097121
CITED1	4409	Cbp/p300-interacting transactivator, with Glu/Asp-rich carboxy-terminal domain, 1	4435	X	-9.9473048579837	other	6.17536116010501	0.757968656910445
FAM182B	171097	family with sequence similarity 182, member B	728882	20	-9.94700997570635	other	7.22289383596646	0.318371443205814
CAMK2N1	34739	calcium/calmodulin-dependent protein kinase II inhibitor 1	55450	1	-9.94687506862126	other	11.1542728611140	0.466148247732653
ADRA1B	144	adrenergic, alpha-1B-, receptor	147	5	-9.94628056389084	other	6.5631870623819	0.857962003050894
A_32_P21848	1005250	AGILENT probe A_32_P21848 (non-RefSeq)	NA		-9.94627670636536	other	4.39813115127107	0.888841296695729
A_32_P105747	1004321	AGILENT probe A_32_P105747 (non-RefSeq)	NA		-9.94311711036321	other	4.68734865716063	0.92726949938017
LOC100129272	1014613	similar to translocase of outer mitochondrial membrane 20 homolog	100129272	X	-9.93984495135513	other	9.57227396385321	0.264957844820778
HTR2A	3336	5-hydroxytryptamine (serotonin) receptor 2A	3356	13	-9.93871294925456	other	6.26021119888135	0.981680486706514
NDUFA4	4671	NADH dehydrogenase (ubiquinone) 1 alpha subcomplex, 4, 9kDa	4697	7	-9.93525684623068	other	14.0619178385519	0.304611866819387
RHOV	82368	ras homolog gene family, member V	171177	15	-9.9342991303418	neuron	4.41249004937993	0.47348098261777
DYNLT3	6948	dynein, light chain, Tctex-type 3	6990	X	-9.93292064244038	other	9.07856861927874	0.370769112525237
SGIP1	58461	SH3-domain GRB2-like (endophilin) interacting protein 1	84251	1	-9.93273994960928	other	9.15294504412128	0.280613291238806
SLC43A2	79039	solute carrier family 43, member 2	124935	17	-9.92804520311094	other	5.89108657239922	0.321212117482777
A_24_P273647	1004233	AGILENT probe A_24_P273647 (non-RefSeq)	NA		-9.92671267276194	other	4.26647076170035	0.446299491277266
LZTFL1	33876	leucine zipper transcription factor-like 1	54585	3	-9.92665387674644	other	8.00782055296602	0.349060840483927
PPP1R14C	57388	protein phosphatase 1, regulatory (inhibitor) subunit 14C	81706	6	-9.92339029092273	other	4.54924561640034	0.496593134326347
A_24_P33595	1005752	AGILENT probe A_24_P33595 (non-RefSeq)	NA		-9.91948120779784	other	4.99047097293523	0.448563858766284
KITLG	4229	KIT ligand	4254	12	-9.91915309051054	other	6.27292690323306	0.814089214016024
CDIPT	10276	CDP-diacylglycerol--inositol 3-phosphatidyltransferase	10423	16	-9.91906024745042	other	4.66554658225888	0.415375134136029
GRM5	2898	glutamate receptor, metabotropic 5	2915	11	-9.91831107536248	other	7.64912264191075	0.543244654529452
A_32_P145876	1006572	AGILENT probe A_32_P145876 (non-RefSeq)	NA		-9.91788858275445	other	7.21788024059711	0.926885716320395
LOC100144602	1006867	hypothetical LOC100144602	100144602	4	-9.91600986726365	other	5.9021701871101	0.512458946743631
CCRN4L	25568	CCR4 carbon catabolite repression 4-like (S. cerevisiae)	25819	4	-9.91513862424881	other	3.99044828397356	0.368500005632544
A_32_P211956	1004428	AGILENT probe A_32_P211956 (non-RefSeq)	NA		-9.9127206756323	other	5.59376462062335	0.55581918935461
CC2D1A	34151	coiled-coil and C2 domain containing 1A	54862	19	-9.91211625665324	other	5.01614443305449	0.270200992212825
A_24_P941526	1006414	AGILENT probe A_24_P941526 (non-RefSeq)	NA		-9.91105788374437	other	5.6850013185123	0.43213672847377
A_24_P497318	1002940	AGILENT probe A_24_P497318 (non-RefSeq)	NA		-9.90840368934816	other	2.72028840711055	0.371538275250143
TTLL1	25558	tubulin tyrosine ligase-like family, member 1	25809	22	-9.9079503323677	other	4.46446957332106	0.277886002509059
A_24_P934522	1005773	AGILENT probe A_24_P934522 (non-RefSeq)	NA		-9.90359423018681	other	5.89036748512601	0.334911798973802
LOC286002	94754	hypothetical LOC286002	286002	7	-9.89941474673114	other	4.07599145862882	0.865244517184734
LOC402644	126115	hypothetical LOC402644	402644	7	-9.89857597237271	other	10.1465343074619	0.272331635191234
KIAA1522	36921	KIAA1522	57648	1	-9.89852671720418	other	6.83031703475194	0.300672490659236
CNIH2	90183	cornichon homolog 2 (Drosophila)	254263	11	-9.89688990228193	other	5.39978809965629	0.620651832916658
BID	634	BH3 interacting domain death agonist	637	22	-9.89606822945064	other	7.51134316734914	0.463154012209586
RNF40	9666	ring finger protein 40	9810	16	-9.89442767480654	other	4.87156014437371	0.321369685829469
ANKRD19	79749	ankyrin repeat domain 19 pseudogene	138649	9	-9.89439045914883	other	5.57558880265474	0.863955409631067
ATP2B2	488	ATPase, Ca++ transporting, plasma membrane 2	491	3	-9.89410783653183	other	8.23248328627712	0.556738943239338
FJX1	23898	four jointed box 1 (Drosophila)	24147	11	-9.8934514369433	astrocyte	5.74569406521773	0.453996128286506
A_32_P125163	1005281	AGILENT probe A_32_P125163 (non-RefSeq)	NA		-9.89134333405021	other	7.84905526834173	0.413437258815268
KCNC2	3722	potassium voltage-gated channel, Shaw-related subfamily, member 2	3747	12	-9.89066814217708	neuron	6.89805370333577	1.17763049635008
ACP2	50	acid phosphatase 2, lysosomal	53	11	-9.89018528718104	other	3.86608337585424	0.274942465426546
SCAND3	77545	SCAN domain containing 3	114821	6	-9.88904201596068	other	4.06817566633353	0.368435851510373
ST8SIA3	30528	ST8 alpha-N-acetyl-neuraminide alpha-2,8-sialyltransferase 3	51046	18	-9.88669169730906	other	9.62392644483488	0.597774907669762
TRAF3	7144	TNF receptor-associated factor 3	7187	14	-9.88567588090647	other	6.50584726359472	0.334624923596675
PRRG3	54897	proline rich Gla (G-carboxyglutamic acid) 3 (transmembrane)	79057	X	-9.88113595710376	other	4.09558989064964	0.364808393139366
GALNTL4	119462	UDP-N-acetyl-alpha-D-galactosamine:polypeptide N-acetylgalactosaminyltransferase-like 4	374378	11	-9.88101637579552	other	6.35046299173797	0.54331029254069
DAGLA	743	diacylglycerol lipase, alpha	747	11	-9.87994447624641	other	3.75377247517844	0.465042293316347
A_32_P173023	1007774	AGILENT probe A_32_P173023 (non-RefSeq)	NA		-9.87648156227624	other	7.32446716729769	0.745157747707342
TMEM132D	78825	transmembrane protein 132D	121256	12	-9.86672822430607	other	3.76119715159458	0.54244306244425
EGLN2	76549	egl nine homolog 2 (C. elegans)	112398	19	-9.86639061854477	other	6.23679303300031	0.321269766231475
PPIP5K1	9533	diphosphoinositol pentakisphosphate kinase 1	9677	15	-9.86489948444832	other	4.62677683348652	0.303095071442991
A_32_P11579	1008328	AGILENT probe A_32_P11579 (non-RefSeq)	NA		-9.85769821757613	other	7.70483497309828	0.466155910733936
A_23_P333150	1007719	AGILENT probe A_23_P333150 (non-RefSeq)	NA		-9.85714688901165	other	4.53208774852968	0.474101404062607
MAFB	9791	v-maf musculoaponeurotic fibrosarcoma oncogene homolog B (avian)	9935	20	-9.85470757304208	other	5.51690607549164	0.590540904638294
CTXN2	124897	cortexin 2	399697	15	-9.85444215807762	other	5.66388681692059	0.406211170969527
SORBS2	8408	sorbin and SH3 domain containing 2	8470	4	-9.85395106586734	other	7.10660282192043	0.475829506992735
PCDHA1	35430	protocadherin alpha 1	56147	5	-9.85296638512304	neuron	7.4399794422949	0.301194001084298
PRDM8	36257	PR domain containing 8	56978	4	-9.84989293320043	neuron	4.97889329010289	0.623819519140356
PIP4K2C	55640	phosphatidylinositol-5-phosphate 4-kinase, type II, gamma	79837	12	-9.8477602307873	other	4.93272198855947	0.286150164721641
TMEM178	79440	transmembrane protein 178	130733	2	-9.83910398101625	other	7.72909240940869	0.5634170458508
ATP5B	503	ATP synthase, H+ transporting, mitochondrial F1 complex, beta polypeptide	506	12	-9.83906341043605	other	8.96450368298558	0.373433484990593
FXYD6	33131	FXYD domain containing ion transport regulator 6	53826	11	-9.8353935204677	other	8.02987959348125	0.75031675480419
ICA1L	79401	islet cell autoantigen 1,69kDa-like	130026	2	-9.83484506224578	neuron	5.07365608851173	0.275747139742592
SATB1	6270	SATB homeobox 1	6304	3	-9.83426488218722	other	8.74216992282157	0.511675922638023
A_24_P341489	1009634	AGILENT probe A_24_P341489 (non-RefSeq)	NA		-9.834038630202	other	4.54103461803365	0.3315866990825
A_24_P272653	1007905	AGILENT probe A_24_P272653 (non-RefSeq)	NA		-9.83363843105526	other	4.77881169574161	0.305478560077836
KRT222	79055	keratin 222	125113	17	-9.83221018165746	other	9.36850443845131	0.349840464181662
A_24_P332902	1004219	AGILENT probe A_24_P332902 (non-RefSeq)	NA		-9.83047394147393	other	5.29630084657116	0.279024542660156
ADAM23	8674	ADAM metallopeptidase domain 23	8745	2	-9.82945358449142	other	7.6030127841416	0.477393291659019
PCDHB12	35407	protocadherin beta 12	56124	5	-9.82506051756426	other	6.278615691876	0.324008261124546
CABYR	26004	calcium binding tyrosine-(Y)-phosphorylation regulated	26256	18	-9.82415927467023	other	4.57504897379942	0.462487742386411
ACTN1	84	actinin, alpha 1	87	14	-9.82322452504647	other	7.93354777170713	0.539808484242023
ZNF215	7718	zinc finger protein 215	7762	11	-9.82118989729414	other	2.98133466610444	0.342082251738823
TNFAIP8L3	122836	tumor necrosis factor, alpha-induced protein 8-like 3	388121	15	-9.81393650226756	other	3.91783841280334	0.646363293815476
PIP5K1B	8337	phosphatidylinositol-4-phosphate 5-kinase, type I, beta	8395	9	-9.81354006260795	other	5.91596602065506	0.633866947842757
QPCT	25546	glutaminyl-peptide cyclotransferase	25797	2	-9.81347993392962	other	6.64139408607968	0.779629053657892
ATF7IP2	55865	activating transcription factor 7 interacting protein 2	80063	16	-9.81263816560714	other	6.43893791889601	0.302270996622272
WDR46	9146	WD repeat domain 46	9277	6	-9.81068543985398	other	3.02954935060979	0.351907404790611
REEP1	41579	receptor accessory protein 1	65055	2	-9.80833474087635	other	7.49644065516572	0.318299078578259
ACTA1	55	actin, alpha 1, skeletal muscle	58	1	-9.8063178707524	other	5.17270024777162	0.528570542973981
XK	7461	X-linked Kx blood group (McLeod syndrome)	7504	X	-9.80503921265992	other	4.78921984276051	0.346408101679444
A_23_P400036	1006308	AGILENT probe A_23_P400036 (non-RefSeq)	NA		-9.80448303076721	other	3.64916385557987	0.633826658027483
PKD2L1	8913	polycystic kidney disease 2-like 1	9033	10	-9.8028949330884	other	3.45186840004807	0.738648032903
CDH10	1003	cadherin 10, type 2 (T2-cadherin)	1008	5	-9.79788653852069	other	6.86153718789818	0.618637621667618
RSPO2	109853	R-spondin 2 homolog (Xenopus laevis)	340419	8	-9.7929055410528	neuron	5.30613685573453	1.14251950938897
ZDHHC22	94007	zinc finger, DHHC-type containing 22	283576	14	-9.79123892087988	other	5.86000706105179	0.638562238081692
A_32_P92188	1009223	AGILENT probe A_32_P92188 (non-RefSeq)	NA		-9.78836327208972	other	5.02733923273361	0.994653288257078
A_24_P307126	1010448	AGILENT probe A_24_P307126 (non-RefSeq)	NA		-9.78821118666738	other	8.45855116324392	0.423581229429972
CYTH2	9138	cytohesin 2	9266	19	-9.78798097443605	other	6.40682134261984	0.292091549774163
A_24_P166168	1006380	AGILENT probe A_24_P166168 (non-RefSeq)	NA		-9.78588336819411	other	5.44071711738872	0.310269749025489
GAS2L1	10487	growth arrest-specific 2 like 1	10634	22	-9.78317930527148	other	7.04602094795222	0.264571205899274
LGI1	9087	leucine-rich, glioma inactivated 1	9211	10	-9.7756218182751	other	7.7862626713542	0.492029712551615
A_24_P563736	1006960	AGILENT probe A_24_P563736 (non-RefSeq)	NA		-9.77554929102448	other	3.01390008250887	0.758413500050503
NDEL1	57267	nudE nuclear distribution gene E homolog (A. nidulans)-like 1	81565	17	-9.77255498297045	other	5.70974683848027	0.298738513065836
NUDT11	34479	nudix (nucleoside diphosphate linked moiety X)-type motif 11	55190	X	-9.77160708351515	other	6.12844840663732	0.65264591315927
FAM184A	55435	family with sequence similarity 184, member A	79632	6	-9.7677352000004	other	6.67830639784079	0.355161073351674
A_32_P9737	1004667	AGILENT probe A_32_P9737 (non-RefSeq)	NA		-9.76472291732456	other	7.97868619209295	0.72673712744377
PDZRN4	29684	PDZ domain containing ring finger 4	29951	12	-9.76448501950024	other	6.11611902138826	0.697225059256798
PGD	5194	phosphogluconate dehydrogenase	5226	1	-9.7601867369471	other	5.76992623503222	0.318044996673508
TNFAIP1	7083	tumor necrosis factor, alpha-induced protein 1 (endothelial)	7126	17	-9.75808767082608	other	5.60011377127834	0.295193439362784
EXTL3	2122	exostoses (multiple)-like 3	2137	8	-9.756162319714	other	6.94702485727175	0.294672447079746
CIDECP	81058	cell death-inducing DFFA-like effector c pseudogene	152302	3	-9.75500229479432	other	6.2765463758709	0.332410370075241
PVT1	5788	Pvt1 oncogene (non-protein coding)	5820	8	-9.75268275575887	other	6.44098760364496	0.308563001738914
C7orf60	81199	chromosome 7 open reading frame 60	154743	7	-9.75255312005137	other	5.58895983716392	0.298312711263305
ADAP1	10875	ArfGAP with dual PH domains 1	11033	7	-9.7510194755015	other	6.21949022028536	0.340511594866858
COL23A1	60055	collagen, type XXIII, alpha 1	91522	5	-9.74714486199917	other	4.74958620706639	0.51292720847985
A_24_P910566	1011821	AGILENT probe A_24_P910566 (non-RefSeq)	NA		-9.74306195459964	other	4.79311923646195	0.969168430177039
ACTR3C	166749	ARP3 actin-related protein 3 homolog C (yeast)	653857	7	-9.73839720406547	other	5.30028805172266	0.405350521318924
AGAP2	78291	ArfGAP with GTPase domain, ankyrin repeat and PH domain 2	116986	12	-9.73628586741732	other	6.22180996446511	0.494510616773254
FGF13	2243	fibroblast growth factor 13	2258	X	-9.73565850704002	other	6.30127144131208	0.644441957430488
PDZD7	55757	PDZ domain containing 7	79955	10	-9.73491613947528	other	8.94843132074058	0.292099474794990
A_32_P19262	1004222	AGILENT probe A_32_P19262 (non-RefSeq)	NA		-9.73488214450698	other	3.30884864785097	0.542733930575985
A_24_P479065	1011627	AGILENT probe A_24_P479065 (non-RefSeq)	NA		-9.73430642886487	other	7.77956949544552	0.300390154838433
NLK	31181	nemo-like kinase	51701	17	-9.7338429079552	other	8.59986785677335	0.414036374081791
LOC100133091	1011221	hypothetical LOC100133091	100133091	7	-9.73292867489962	other	5.68501497632281	0.353107121618943
KIAA0182	22954	KIAA0182	23199	16	-9.7298759242417	other	5.35229506948005	0.429259609562799
A_32_P165907	1004429	AGILENT probe A_32_P165907 (non-RefSeq)	NA		-9.72654977488064	other	4.74353268167622	0.380161225074916
IFFO1	25649	intermediate filament family orphan 1	25900	12	-9.72522633634456	other	5.21781394273809	0.346491170862626
GP1BB	2795	glycoprotein Ib (platelet), beta polypeptide	2812	22	-9.71636813466772	other	11.0646661558199	0.448889073789118
A_24_P324506	1006193	AGILENT probe A_24_P324506 (non-RefSeq)	NA		-9.71402757131212	other	5.24377928771405	0.327127025195981
BLVRA	641	biliverdin reductase A	644	7	-9.7138929877713	other	8.8123212521756	0.291555273838724
PTPRO	5768	protein tyrosine phosphatase, receptor type, O	5800	12	-9.70845890284178	other	4.51419160190406	0.596581343474461
PRMT5	10272	protein arginine methyltransferase 5	10419	14	-9.70206278757946	other	5.09067850601352	0.278140157962747
FAM53C	30788	family with sequence similarity 53, member C	51307	5	-9.69802831509264	other	6.6072908667283	0.270460484655448
C1orf52	80710	chromosome 1 open reading frame 52	148423	1	-9.69703328330612	other	9.49078165937577	0.265304945712259
CAMLG	815	calcium modulating ligand	819	5	-9.69030358278243	other	7.66466472093523	0.2672992099214
RASL10A	10486	RAS-like, family 10, member A	10633	22	-9.69008672888479	neuron	7.25202474564548	0.569923264436299
IQSEC3	133294	IQ motif and Sec7 domain 3	440073	12	-9.68689675978624	other	5.80607857909787	0.38754550023639
ACOT2	10807	acyl-CoA thioesterase 2	10965	14	-9.68345689271729	other	7.17370435460158	0.284230750283473
A_32_P864453	1004327	AGILENT probe A_32_P864453 (non-RefSeq)	NA		-9.68328806065262	other	7.70661920607712	0.270628062576278
RASL11B	41840	RAS-like, family 11, member B	65997	4	-9.68273283480657	other	5.66809006979948	0.590149075623652
RPUSD1	76631	RNA pseudouridylate synthase domain containing 1	113000	16	-9.68137743185346	other	5.068021654789	0.282328108951399
ME3	10715	malic enzyme 3, NADP(+)-dependent, mitochondrial	10873	11	-9.67922078101878	other	7.76547605053016	0.333083064167227
DRP2	1809	dystrophin related protein 2	1821	X	-9.67784408619038	other	3.85833779576466	0.429273614927182
NPTX2	4854	neuronal pentraxin II	4885	7	-9.6762947821144	other	5.57200507900826	0.747855150767843
DCTPP1	54917	dCTP pyrophosphatase 1	79077	16	-9.67586364833227	other	6.85868025000276	0.28229702296982
LIMK1	3959	LIM domain kinase 1	3984	7	-9.67462194581207	other	5.91257738797786	0.507080571037141
CBLN2	80607	cerebellin 2 precursor	147381	18	-9.66907358843145	other	5.38262403053984	0.660168894992253
A_24_P81149	1008771	AGILENT probe A_24_P81149 (non-RefSeq)	NA		-9.66868862192339	other	4.60090254638291	0.337277445156083
TTYH3	56501	tweety homolog 3 (Drosophila)	80727	7	-9.66854936680442	other	6.43953081149481	0.267502016410138
GABRA2	2539	gamma-aminobutyric acid (GABA) A receptor, alpha 2	2555	4	-9.66824295789532	other	7.31940452171978	0.690408516231999
CHSY3	109216	chondroitin sulfate synthase 3	337876	5	-9.66719331154498	other	4.56470577087897	0.585973074861161
A_32_P14212	1011109	AGILENT probe A_32_P14212 (non-RefSeq)	NA		-9.66437747325175	other	7.3495214119793	0.300041571351077
ULK1	8350	unc-51-like kinase 1 (C. elegans)	8408	12	-9.66390962953833	other	9.66392752277166	0.334723257402214
PRKCB	5547	protein kinase C, beta	5579	16	-9.66101269970376	other	8.86914746782859	0.717996427755129
NDUFS2	4694	NADH dehydrogenase (ubiquinone) Fe-S protein 2, 49kDa (NADH-coenzyme Q reductase)	4720	1	-9.66091482959532	other	7.76642496780872	0.318323099775624
PRDX2	6959	peroxiredoxin 2	7001	19	-9.65695660192437	other	9.51138984384287	0.283080139975701
NRXN3	9234	neurexin 3	9369	14	-9.65591691155806	other	9.02666404253125	0.52098565716862
A_24_P903715	1009689	AGILENT probe A_24_P903715 (non-RefSeq)	NA		-9.65535546158977	other	2.97161396597522	0.616898985961199
GOT2	2789	glutamic-oxaloacetic transaminase 2, mitochondrial (aspartate aminotransferase 2)	2806	16	-9.65292080874568	other	5.8598483619516	0.302744567138786
RGMB	94653	RGM domain family, member B	285704	5	-9.6504447176403	other	6.69579649754072	0.352903199914191
ZNF497	81561	zinc finger protein 497	162968	19	-9.65037225781055	other	5.07361687408114	0.579094123707652
PKM2	5283	pyruvate kinase, muscle	5315	15	-9.64826884393293	other	10.6614357373329	0.265450080840963
A_24_P22657	1008492	AGILENT probe A_24_P22657 (non-RefSeq)	NA		-9.6481921930444	other	7.32025004878964	0.280838132399068
C1QL3	123649	complement component 1, q subcomponent-like 3	389941	10	-9.6445962942578	other	5.25502949323657	1.00758613541640
OAT	4911	ornithine aminotransferase	4942	10	-9.64343186254948	other	8.54810778829216	0.287017362743608
A_32_P50943	1008140	AGILENT probe A_32_P50943 (non-RefSeq)	NA		-9.63729788338242	other	6.12359436371252	0.483041039449507
PDE4D	5112	phosphodiesterase 4D, cAMP-specific	5144	5	-9.6370510558141	other	6.52459000977488	0.291234213365442
GLCCI1	76655	glucocorticoid induced transcript 1	113263	7	-9.6370148064466	other	8.72689922090025	0.367197873295477
CCNDBP1	23336	cyclin D-type binding-protein 1	23582	15	-9.63265850431385	other	8.444796545783	0.277248999483418
A_23_P116195	1011379	AGILENT probe A_23_P116195 (non-RefSeq)	NA		-9.63170238844543	other	6.33397496232319	0.493147952941012
CRYM	1417	crystallin, mu	1428	16	-9.62876580221678	other	8.50860229080723	1.22998633979759
OPN3	23350	opsin 3	23596	1	-9.6285338339991	other	5.95317778144587	0.845242317857642
ARRDC1	60211	arrestin domain containing 1	92714	9	-9.62496716484054	other	4.42255198052715	0.278677298416883
ZFP1	81535	zinc finger protein 1 homolog (mouse)	162239	16	-9.62454485628728	other	5.2966641225469	0.280647840592059
RIMS3	9639	regulating synaptic membrane exocytosis 3	9783	1	-9.62257523385817	other	6.93504767543901	0.717967458767579
C13orf16	78863	chromosome 13 open reading frame 16	121793	13	-9.62076832439363	other	4.38037066141741	0.664484804882742
PCDHB14	35405	protocadherin beta 14	56122	5	-9.61538431721115	other	5.54289375968862	0.37721899943003
AHSA1	10451	AHA1, activator of heat shock 90kDa protein ATPase homolog 1 (yeast)	10598	14	-9.61340909367295	other	7.9830118779244	0.271661895837445
SLIT1	6548	slit homolog 1 (Drosophila)	6585	10	-9.61338255540884	other	6.65513636740097	0.922621752692465
GABRA4	2541	gamma-aminobutyric acid (GABA) A receptor, alpha 4	2557	4	-9.60908861055943	other	5.25175012827412	0.623890914713431
A_24_P794366	1005212	AGILENT probe A_24_P794366 (non-RefSeq)	NA		-9.6037513677855	other	5.39384354594761	0.580090782359042
A_24_P161655	1004657	AGILENT probe A_24_P161655 (non-RefSeq)	NA		-9.60189346928672	other	9.29729390483569	0.274738398225917
SLC17A5	26251	solute carrier family 17 (anion/sugar transporter), member 5	26503	6	-9.6017645553639	other	5.9033472426681	0.290526018360458
MMP16	4299	matrix metallopeptidase 16 (membrane-inserted)	4325	8	-9.59871564669363	other	6.07856308847173	0.370478151035518
BZW2	28705	basic leucine zipper and W2 domains 2	28969	7	-9.59752995864607	other	7.69938182731258	0.34453345473373
SYNE1	23100	spectrin repeat containing, nuclear envelope 1	23345	6	-9.59649751986578	other	8.34267151888844	0.317722554063463
CDC6	985	cell division cycle 6 homolog (S. cerevisiae)	990	17	-9.58383065561922	other	4.61196656845521	0.498735724352341
LOC730098	169186	hypothetical LOC730098	730098	9	-9.58278279265519	other	8.84566086473768	0.298738611800090
POLR2E	5402	polymerase (RNA) II (DNA directed) polypeptide E, 25kDa	5434	19	-9.5799520723877	other	5.25854961654814	0.332366290873149
SFXN3	57535	sideroflexin 3	81855	10	-9.57945434887715	other	6.26798579145031	0.314119154250018
SIRT4	23164	sirtuin 4	23409	12	-9.57931038760433	other	3.88781788093124	0.387066476501672
ALS2	36952	amyotrophic lateral sclerosis 2 (juvenile)	57679	2	-9.57830839592138	other	5.21532901905392	0.271558700151925
LOC100289246	1000129	hypothetical protein LOC100289246	100289246	8	-9.57778739716054	other	6.79047169948006	0.443954757627406
A_24_P272713	1012106	AGILENT probe A_24_P272713 (non-RefSeq)	NA		-9.57590073552195	other	9.23138340373902	0.28968601002357
A_32_P18034	1007460	AGILENT probe A_32_P18034 (non-RefSeq)	NA		-9.57012228923313	other	6.35250484170901	0.347245508662087
RIMKLA	94381	ribosomal modification protein rimK-like family member A	284716	1	-9.56385359556286	other	7.7291972298031	0.520507383592249
POMT1	10438	protein-O-mannosyltransferase 1	10585	9	-9.56130694101673	other	6.11652931244507	0.285172634154781
LOC402778	126202	CD225 family protein FLJ76511	402778	11	-9.5609158905937	other	5.6171802329555	0.568141114153357
PTPN3	5742	protein tyrosine phosphatase, non-receptor type 3	5774	9	-9.55954306234122	other	5.30269729005618	1.2983288922747
FOXRED1	34861	FAD-dependent oxidoreductase domain containing 1	55572	11	-9.55699765821869	other	4.28717171168383	0.313042040015235
MEST	4207	mesoderm specific transcript homolog (mouse)	4232	7	-9.55543830889604	other	6.81992662835992	0.463108010862055
KCNB2	9178	potassium voltage-gated channel, Shab-related subfamily, member 2	9312	8	-9.553333387725	other	4.86118465475392	0.500309852117901
A_24_P738130	1009469	AGILENT probe A_24_P738130 (non-RefSeq)	NA		-9.55176491566204	other	7.22933522784857	0.349065848390431
A_24_P93573	1006255	AGILENT probe A_24_P93573 (non-RefSeq)	NA		-9.55139189780984	other	5.47032912161441	0.509753471013897
A_23_P320407	1007894	AGILENT probe A_23_P320407 (non-RefSeq)	NA		-9.55018265371114	other	4.26482119401088	0.349018628108553
A_32_P111072	1010952	AGILENT probe A_32_P111072 (non-RefSeq)	NA		-9.54886496837273	other	5.44910046457058	0.522653471080166
RASGRP1	9980	RAS guanyl releasing protein 1 (calcium and DAG-regulated)	10125	15	-9.54831755243961	other	7.62773490181632	0.909014923883154
A_24_P367259	1009994	AGILENT probe A_24_P367259 (non-RefSeq)	NA		-9.54611144161387	other	4.86900983938772	0.285226314123091
SMYD2	36229	SET and MYND domain containing 2	56950	1	-9.54466390202007	other	8.07500675919803	0.61427352985021
LOC729732	169620	hypothetical LOC729732	729732	8	-9.54465002621551	other	6.90812927739966	0.293829321379747
A_23_P310295	1011282	AGILENT probe A_23_P310295 (non-RefSeq)	NA		-9.5439624139613	other	5.38402306843418	0.328152377231023
A_32_P30489	1010935	AGILENT probe A_32_P30489 (non-RefSeq)	NA		-9.54205161198302	other	4.09800356316809	0.686059039410669
A_24_P485271	1011005	AGILENT probe A_24_P485271 (non-RefSeq)	NA		-9.54068834815147	other	3.15844676136659	0.503670601531019
SPATA20	41410	spermatogenesis associated 20	64847	17	-9.53941430554509	other	5.66201205557671	0.410012584754317
FAM135B	30541	family with sequence similarity 135, member B	51059	8	-9.53112623771058	other	7.58987077208496	0.524548887526539
SOSTDC1	25677	sclerostin domain containing 1	25928	7	-9.52970328111054	neuron	3.06918398648677	0.612408778897576
A_24_P557355	1006478	AGILENT probe A_24_P557355 (non-RefSeq)	NA		-9.5278573653376	other	3.95571976978494	0.392522115662787
A_32_P190316	1004427	AGILENT probe A_32_P190316 (non-RefSeq)	NA		-9.52663184392401	other	5.25368722922011	0.402422774530216
COL19A1	1301	collagen, type XIX, alpha 1	1310	6	-9.52445962396031	neuron	3.97157830536939	0.599548460984991
A_32_P232523	1011941	AGILENT probe A_32_P232523 (non-RefSeq)	NA		-9.52206754215767	other	4.32200781362458	0.45364871176629
LMO7	3983	LIM domain 7	4008	13	-9.51807273195024	neuron	6.83087061441869	0.680113351152711
SHROOM2	354	shroom family member 2	357	X	-9.51767444865156	other	5.33541431303890	0.417196034293759
TMSB10	9044	thymosin beta 10	9168	2	-9.51590887807224	other	9.95333157960528	0.446275446908621
GBA2	36977	glucosidase, beta (bile acid) 2	57704	9	-9.51315198104164	other	5.27807060978463	0.40983828651676
A_32_P891680	1006010	AGILENT probe A_32_P891680 (non-RefSeq)	NA		-9.5125374563815	other	4.70852047527834	0.370022613209714
PART1	25608	prostate androgen-regulated transcript 1 (non-protein coding)	25859	5	-9.5124120470741	other	4.35372807729	0.838547824077142
VWC2	119592	von Willebrand factor C domain containing 2	375567	7	-9.50926643526452	other	7.72848568142814	0.635313882347856
A_24_P178444	1010942	AGILENT probe A_24_P178444 (non-RefSeq)	NA		-9.50904888370083	other	5.70775096012426	0.536150828483878
LOC646548	169629	ADAM metallopeptidase domain 20 pseudogene	646548	14	-9.50037065924783	other	3.97271469039224	0.380277285953390
KBTBD11	9776	kelch repeat and BTB (POZ) domain containing 11	9920	8	-9.49834015271747	other	11.5195378765220	0.328040876837271
HIVEP1	3078	human immunodeficiency virus type I enhancer binding protein 1	3096	6	-9.49143566630617	other	5.31923828952211	0.359133126620256
A_32_P122285	1005750	AGILENT probe A_32_P122285 (non-RefSeq)	NA		-9.48856937499438	other	8.30523293473015	0.426188027404786
AARS	13	alanyl-tRNA synthetase	16	16	-9.48458161606322	other	7.11267114490594	0.298138869681890
CACNA2D3	35088	calcium channel, voltage-dependent, alpha 2/delta subunit 3	55799	3	-9.48401296991448	neuron	6.56234911258384	0.710050508303565
RASSF5	57835	Ras association (RalGDS/AF-6) domain family member 5	83593	1	-9.48162898041638	neuron	5.32028538089703	0.487529613288486
FAM115A	9603	family with sequence similarity 115, member A	9747	7	-9.4790076435325	other	7.2142837516986	0.375612813779647
MCM6	4150	minichromosome maintenance complex component 6	4175	2	-9.47384456427268	other	6.75966690906262	0.292879811352849
DUSP19	80261	dual specificity phosphatase 19	142679	2	-9.47328338573893	other	4.56542547614152	0.414008980120685
DNAJC5G	94475	DnaJ (Hsp40) homolog, subfamily C, member 5 gamma	285126	2	-9.47201816635001	other	3.20113584283877	0.54288248225148
COQ3	31285	coenzyme Q3 homolog, methyltransferase (S. cerevisiae)	51805	6	-9.46728489051479	other	5.51437012052267	0.308561880998799
IER5	30759	immediate early response 5	51278	1	-9.46505725496047	other	9.2635505430141	0.376803693280893
GABBR1	2534	gamma-aminobutyric acid (GABA) B receptor, 1	2550	6	-9.46140431830459	other	7.55717897101654	0.336423375064359
CUST_3182_PI416261804	1009976	AGILENT probe CUST_3182_PI416261804 (non-RefSeq)	NA		-9.4612367077235	other	6.91599905509274	0.301066808529459
NOXA1	10653	NADPH oxidase activator 1	10811	9	-9.45936367557214	other	5.72314177088045	0.342448953979127
A_32_P220762	1007684	AGILENT probe A_32_P220762 (non-RefSeq)	NA		-9.45592830095688	other	6.69120886353113	0.431648288318484
LGMN	5609	legumain	5641	14	-9.45407092894936	other	3.78700101568827	0.274922680884066
NPAS1	4830	neuronal PAS domain protein 1	4861	19	-9.44927916576921	other	4.2283888126448	0.414972819336595
B3GALNT1	8636	beta-1,3-N-acetylgalactosaminyltransferase 1 (globoside blood group)	8706	3	-9.44772708227163	other	6.37274465106232	0.329349189043696
SETBP1	25789	SET binding protein 1	26040	18	-9.4463306473691	other	7.4417361759478	0.415881583603435
TMIE	92013	transmembrane inner ear	259236	3	-9.44520094496186	other	5.51239987125814	0.637810118571637
MUM1L1	79792	melanoma associated antigen (mutated) 1-like 1	139221	X	-9.4239926033869	other	4.75189255982236	0.94523969489326
A_24_P607904	1007217	AGILENT probe A_24_P607904 (non-RefSeq)	NA		-9.42366578922786	other	4.5462374139875	0.609362480605557
APC	321	adenomatous polyposis coli	324	5	-9.4234494889268	other	7.31440250889944	0.285745352916824
KIAA1586	36964	KIAA1586	57691	6	-9.41843312259584	other	4.6587154056445	0.290648581055556
ZNF513	79428	zinc finger protein 513	130557	2	-9.41421231755452	other	5.64803879649355	0.269056215343120
FAM65A	55370	family with sequence similarity 65, member A	79567	16	-9.40825595335783	other	6.57343238287666	0.289331449096926
DKFZp761E198	59999	DKFZp761E198 protein	91056	11	-9.4068069948878	other	3.21258646909077	0.303946789829734
EPS15	2045	epidermal growth factor receptor pathway substrate 15	2060	1	-9.40551251199408	other	8.00591791966676	0.315809202568503
SLC36A1	83789	solute carrier family 36 (proton/amino acid symporter), member 1	206358	5	-9.4033467692236	other	4.63548481701285	0.577782297534721
NAV3	59734	neuron navigator 3	89795	12	-9.40126571261883	other	7.08388950552312	0.419799919275290
A_24_P494230	1005197	AGILENT probe A_24_P494230 (non-RefSeq)	NA		-9.400983387838	other	5.47710899189048	0.357837803148127
A_24_P913701	1011829	AGILENT probe A_24_P913701 (non-RefSeq)	NA		-9.3995563520787	other	6.39021689310717	0.41676664350754
A_32_P221717	1009786	AGILENT probe A_32_P221717 (non-RefSeq)	NA		-9.39837462561738	other	5.97281046404055	0.577578627246866
DKK3	26867	dickkopf homolog 3 (Xenopus laevis)	27122	11	-9.39236671686412	other	10.8862556999741	0.366187135944746
A_23_P413991	1004685	AGILENT probe A_23_P413991 (non-RefSeq)	NA		-9.3915164380868	other	3.07477538749669	0.685423502487756
CALY	30122	calcyon neuron-specific vesicular protein	50632	10	-9.39144798373535	neuron	8.73215466906366	0.493286552029397
CAMK2G	814	calcium/calmodulin-dependent protein kinase II gamma	818	10	-9.3711318990924	other	8.60953054422154	0.458843537337776
TSPYL5	59609	TSPY-like 5	85453	8	-9.36797192044494	other	6.80126135250076	0.2811761145534
NIPAL2	55618	NIPA-like domain containing 2	79815	8	-9.36755182977879	other	3.41142690613326	0.341051202301955
GABRD	2547	gamma-aminobutyric acid (GABA) A receptor, delta	2563	1	-9.3664563195746	other	5.51012222277499	1.04808862488456
A_32_P108277	1003473	AGILENT probe A_32_P108277 (non-RefSeq)	NA		-9.3648105152887	other	6.96051435794964	0.456802434371475
A_32_P168561	1004880	AGILENT probe A_32_P168561 (non-RefSeq)	NA		-9.36021426997852	other	7.69605527411825	1.31138562492151
SYDE2	58355	synapse defective 1, Rho GTPase, homolog 2 (C. elegans)	84144	1	-9.3574629921918	other	4.81172873560972	0.660979976044848
A_24_P376599	1008864	AGILENT probe A_24_P376599 (non-RefSeq)	NA		-9.35610666347277	other	3.78614082722416	0.519144992896068
A_24_P67268	1010282	AGILENT probe A_24_P67268 (non-RefSeq)	NA		-9.35515972130492	other	7.06707415834826	0.304342446847373
FEM1A	34816	fem-1 homolog a (C. elegans)	55527	19	-9.35157872941387	other	4.22865099488991	0.281523722322895
A_24_P17011	1005560	AGILENT probe A_24_P17011 (non-RefSeq)	NA		-9.34553896494144	other	6.0119837543244	0.669896827008467
SNTG1	33504	syntrophin, gamma 1	54212	8	-9.3439213189139	other	5.7339725139296	0.6800368152029
SYN3	8172	synapsin III	8224	22	-9.34088342017549	other	4.9100661557998	0.40662913630151
AAMP	11	angio-associated, migratory cell protein	14	2	-9.33821861394851	other	5.65148215099976	0.283856739399628
PITPNA	5274	phosphatidylinositol transfer protein, alpha	5306	17	-9.3373107151451	other	9.54857358485572	0.270300131209039
ANKH	35455	ankylosis, progressive homolog (mouse)	56172	5	-9.3334599227309	other	7.39407914533375	0.322638877874948
P2RX6P	133954	purinergic receptor P2X, ligand-gated ion channel, 6 pseudogene	440799	22	-9.33206406003973	other	4.78509595959918	0.590624499072835
GMPPB	29658	GDP-mannose pyrophosphorylase B	29925	3	-9.33105734866932	other	2.86664553658532	0.360524124024945
A_24_P560519	1007826	AGILENT probe A_24_P560519 (non-RefSeq)	NA		-9.32943794439391	other	5.22649322223549	0.399477327160756
A_32_P225021	1007144	AGILENT probe A_32_P225021 (non-RefSeq)	NA		-9.32934433225935	other	5.47665652838323	0.599671893570746
KLHDC9	79176	kelch domain containing 9	126823	1	-9.32755692758142	other	8.25832246799817	0.314612452796935
CPLX2	10656	complexin 2	10814	5	-9.32561249875979	other	9.60406561918279	0.447602305842572
GRIK1	2880	glutamate receptor, ionotropic, kainate 1	2897	21	-9.32004219083545	other	5.77767399804689	0.624872234915894
STAC2	110003	SH3 and cysteine rich domain 2	342667	17	-9.31960381377874	other	5.74814310625403	0.76276490126342
NUAK1	9747	NUAK family, SNF1-like kinase, 1	9891	12	-9.31946226459492	other	9.67063109844556	0.479732204728416
A_24_P895687	1009001	AGILENT probe A_24_P895687 (non-RefSeq)	NA		-9.31321109805965	other	5.54361031100592	0.794750303542144
CNNM1	26255	cyclin M1	26507	10	-9.31098371891483	other	5.29399402079279	0.336880448193769
ZDHHC3	30785	zinc finger, DHHC-type containing 3	51304	3	-9.31076767043604	other	6.62329602323217	0.319205972633418
TSPAN5	9953	tetraspanin 5	10098	4	-9.30638665115922	other	8.40235729381296	0.311097123014404
A_24_P155196	1011088	AGILENT probe A_24_P155196 (non-RefSeq)	NA		-9.30106324609187	other	4.505661511598	0.321182315430857
RBM24	85782	RNA binding motif protein 24	221662	6	-9.29796882608528	other	4.40681957370844	0.613048250222554
PLK2	10611	polo-like kinase 2	10769	5	-9.29789994297374	other	9.26765414994722	0.770392219296618
ARL4C	9978	ADP-ribosylation factor-like 4C	10123	2	-9.29306173114303	other	8.99555759984704	0.478722835652147
LOC121981	78870	peptidylprolyl isomerase A (cyclophilin A) pseudogene	121981	13	-9.29164615362368	other	9.64988745179888	0.323451920550195
PDZRN3	22779	PDZ domain containing ring finger 3	23024	3	-9.2911524386515	other	3.38829111135843	0.502226356045741
LOC100287628	1002775	hypothetical protein LOC100287628	100287628	16	-9.28501766999049	other	5.56031838363091	0.452387319099975
A_32_P59302	1009515	AGILENT probe A_32_P59302 (non-RefSeq)	NA		-9.28468788838991	other	9.12982750644137	0.329508863231979
A_24_P486503	1010630	AGILENT probe A_24_P486503 (non-RefSeq)	NA		-9.28453248278933	other	5.19402565534124	0.274147703182589
STYK1	34648	serine/threonine/tyrosine kinase 1	55359	12	-9.28449655047445	other	5.11437547337016	0.717714183636582
A_32_P58407	1004278	AGILENT probe A_32_P58407 (non-RefSeq)	NA		-9.28435728100164	other	9.88977814830686	0.379786939810162
MREG	34975	melanoregulin	55686	2	-9.28211917780774	other	5.35216460238715	0.617373157681165
A_32_P177797	1005194	AGILENT probe A_32_P177797 (non-RefSeq)	NA		-9.27459537233275	other	6.5554018138315	0.373243671926856
A_24_P25020	1011544	AGILENT probe A_24_P25020 (non-RefSeq)	NA		-9.27442123196679	other	7.70846415660908	0.308185740074579
A_32_P70983	1005745	AGILENT probe A_32_P70983 (non-RefSeq)	NA		-9.2741834278058	other	6.0526729190612	0.535872579909514
A_32_P31618	1009247	AGILENT probe A_32_P31618 (non-RefSeq)	NA		-9.26488545290134	other	5.23119593940766	0.350242863816188
TCF4	6885	transcription factor 4	6925	18	-9.2640403390254	other	8.61073685197224	0.426446646654906
A_32_P406142	1004641	AGILENT probe A_32_P406142 (non-RefSeq)	NA		-9.26401308969309	other	6.4741042407023	0.430284678876812
AKAP5	9354	A kinase (PRKA) anchor protein 5	9495	14	-9.26254071755615	neuron	6.22716219426885	0.815617625617194
CENPW	122200	centromere protein W	387103	6	-9.25694564081665	other	5.34904849154655	0.524985795327716
DIAPH1	1717	diaphanous homolog 1 (Drosophila)	1729	5	-9.25674464622683	other	7.8408849096494	0.312648804024809
A_24_P930927	1004435	AGILENT probe A_24_P930927 (non-RefSeq)	NA		-9.25069267236075	other	6.0946472034368	0.384949371089042
FAM190A	125483	family with sequence similarity 190, member A	401145	4	-9.25035659322064	other	4.00717652812886	0.345874020470429
TRIM48	54936	tripartite motif-containing 48	79097	11	-9.25016143334458	other	3.09637072735765	0.444434605214768
VPS36	30511	vacuolar protein sorting 36 homolog (S. cerevisiae)	51028	13	-9.24625892935802	other	9.44049966027764	0.279838588425765
GDPD1	94197	glycerophosphodiester phosphodiesterase domain containing 1	284161	17	-9.24557510099687	other	6.53085640491445	0.302740209402038
PPM1H	36733	protein phosphatase, Mg2+/Mn2+ dependent, 1H	57460	12	-9.24095701876963	other	5.06257334323071	0.446457593578582
CPNE6	9227	copine VI (neuronal)	9362	14	-9.23806894039194	other	8.38501918793572	0.719330356529845
CHP	11100	calcium binding protein P22	11261	15	-9.23633268119277	other	7.41543522571155	0.285508469128267
A_24_P840042	1006119	AGILENT probe A_24_P840042 (non-RefSeq)	NA		-9.23318887137964	other	7.3806206687612	0.755622651486602
STK24	8369	serine/threonine kinase 24	8428	13	-9.23283073157381	other	7.46119491034011	0.34513234079401
A_23_P112100	1007457	AGILENT probe A_23_P112100 (non-RefSeq)	NA		-9.2321026030044	other	6.51570150155	0.71855817705549
A_24_P703642	1010017	AGILENT probe A_24_P703642 (non-RefSeq)	NA		-9.23115729048039	other	7.34855541051451	0.336590601922877
LOC100288315	1001497	hypothetical protein LOC100288315	100288315	16	-9.22988752757674	other	6.09012827646953	0.395350902553277
FBLN7	79389	fibulin 7	129804	2	-9.22806568443057	other	4.38669448296375	0.731780375435664
A_24_P358606	1009978	AGILENT probe A_24_P358606 (non-RefSeq)	NA		-9.2235454198085	other	4.66478721473062	0.518504057526029
LOC162632	81551	TL132 pseudogene	162632	17	-9.2233112562724	other	7.96653272048438	0.378421094070487
C6orf136	85772	chromosome 6 open reading frame 136	221545	6	-9.22287764328311	other	6.14512511774182	0.294211759812831
PTPRS	5770	protein tyrosine phosphatase, receptor type, S	5802	19	-9.21838307761754	other	6.58972366863143	0.303813791992339
A_24_P632160	1010117	AGILENT probe A_24_P632160 (non-RefSeq)	NA		-9.21622998722155	other	3.28680381380284	0.341720705757396
A_24_P153763	1006492	AGILENT probe A_24_P153763 (non-RefSeq)	NA		-9.21538684149748	other	3.12808351981524	0.727786861716575
SLC25A4	288	solute carrier family 25 (mitochondrial carrier; adenine nucleotide translocator), member 4	291	4	-9.21375034919533	other	8.70276399741736	0.318044422552294
A_23_P347100	1011440	AGILENT probe A_23_P347100 (non-RefSeq)	NA		-9.21236722602093	other	11.2801906896811	0.274877542866229
C6orf176	59949	chromosome 6 open reading frame 176	90632	6	-9.2122325407006	other	6.8841560213025	1.16864254900751
TSHZ3	36889	teashirt zinc finger homeobox 3	57616	19	-9.21221094750773	other	7.40103925318757	0.675835176012576
LEFTY1	10490	left-right determination factor 1	10637	1	-9.20915726487855	other	3.79765699498056	0.277198869583536
NRIP3	35954	nuclear receptor interacting protein 3	56675	11	-9.2088293969811	neuron	5.86623667584567	0.478365761304011
A_32_P98423	1001931	AGILENT probe A_32_P98423 (non-RefSeq)	NA		-9.20722124196407	other	5.52349725800451	0.615519119415657
UQCRC1	7341	ubiquinol-cytochrome c reductase core protein I	7384	3	-9.20668548079018	other	7.64698260630797	0.331682092752922
RCN2	5923	reticulocalbin 2, EF-hand calcium binding domain	5955	15	-9.20595877331444	other	9.47466885962708	0.295491013986871
NQO2	4804	NAD(P)H dehydrogenase, quinone 2	4835	6	-9.2045115706671	other	7.08706891702938	0.282108018708759
LRP3	4012	low density lipoprotein receptor-related protein 3	4037	19	-9.20326556420614	other	8.33879540161586	0.297890741850693
SLC26A4	5140	solute carrier family 26, member 4	5172	7	-9.20190260458387	other	4.07924570883374	0.722769972280856
CRH	1383	corticotropin releasing hormone	1392	8	-9.20116771851437	neuron	6.48835480486928	1.36926309604398
KCNK12	35939	potassium channel, subfamily K, member 12	56660	2	-9.19589775680942	other	5.80947807708242	0.394630292208685
HECTD2	80302	HECT domain containing 2	143279	10	-9.19325908236768	other	5.8104833033518	0.323028374217983
TCERG1L	90359	transcription elongation regulator 1-like	256536	10	-9.19091252483859	other	5.72735413578873	0.683643614414952
UNC5D	79720	unc-5 homolog D (C. elegans)	137970	8	-9.18925734453773	neuron	5.81261354608338	0.858212511967097
CARS	829	cysteinyl-tRNA synthetase	833	11	-9.18512156994037	other	4.32312667876245	0.34201320308835
PCDHGC5	35382	protocadherin gamma subfamily C, 5	56097	5	-9.1847603940919	other	4.7098022259428	0.543201110456109
FAIM2	22772	Fas apoptotic inhibitory molecule 2	23017	12	-9.18358093042795	other	7.84151307556748	0.310668087656358
RELL2	94623	RELT-like 2	285613	5	-9.18124477928471	other	6.67709829005532	0.547504188137734
A_23_P253622	1010018	AGILENT probe A_23_P253622 (non-RefSeq)	NA		-9.17375317338855	other	9.97664835175414	0.366475022049859
CHRM1	1120	cholinergic receptor, muscarinic 1	1128	11	-9.17190197489979	other	4.65115942949367	0.442477574016849
DIRAS1	80696	DIRAS family, GTP-binding RAS-like 1	148252	19	-9.17176371498996	other	7.62833350260571	0.471453032227601
C19orf20	60127	chromosome 19 open reading frame 20	91978	19	-9.17035599418003	other	4.79555643493714	0.297884890434869
ENPP5	37644	ectonucleotide pyrophosphatase/phosphodiesterase 5 (putative)	59084	6	-9.15656817944233	other	7.40725620782538	0.268388275962478
SIDT1	34136	SID1 transmembrane family, member 1	54847	3	-9.1552766928779	other	5.1852430975062	0.60341000653333
LOC647716	152813	similar to Vac14 homolog	647716	Un	-9.14721044450242	other	3.70056590744766	0.290291040018872
TUBGCP4	26974	tubulin, gamma complex associated protein 4	27229	15	-9.1416535027176	other	3.98659207485066	0.284275199526126
NOVA2	4827	neuro-oncological ventral antigen 2	4858	19	-9.13981729624341	other	7.21077068837187	0.291155473401224
KBTBD12	81676	kelch repeat and BTB (POZ) domain containing 12	166348	3	-9.13658821230315	other	4.35444735412068	0.396907786240984
GABRA5	2542	gamma-aminobutyric acid (GABA) A receptor, alpha 5	2558	15	-9.13457893912548	neuron	6.80614399060402	1.06110172024483
ADRA1D	143	adrenergic, alpha-1D-, receptor	146	20	-9.13309129240923	other	6.32052121837123	0.827662407091324
A_32_P186741	1009590	AGILENT probe A_32_P186741 (non-RefSeq)	NA		-9.13046680687336	other	5.0808425014347	0.318729311169708
TSC22D1	8771	TSC22 domain family, member 1	8848	13	-9.1299314766785	other	7.56979228587872	0.309641613134451
SLC39A14	23271	solute carrier family 39 (zinc transporter), member 14	23516	8	-9.12693690519937	other	4.61370570125315	0.325583739120952
INPP5F	22632	inositol polyphosphate-5-phosphatase F	22876	10	-9.12257730286905	other	9.6685924555864	0.372271344142182
ASL	432	argininosuccinate lyase	435	7	-9.12165183665505	other	5.3037177804821	0.300111408292165
CD99L2	57934	CD99 molecule-like 2	83692	X	-9.11936404660527	other	8.69868536150481	0.276851120765416
CTNND2	1490	catenin (cadherin-associated protein), delta 2 (neural plakophilin-related arm-repeat protein)	1501	5	-9.11886192121951	other	10.4783515937599	0.279808674350444
POSTN	10484	periostin, osteoblast specific factor	10631	13	-9.11340364094211	other	3.07731253126242	0.722535401251122
THOC5	8497	THO complex 5	8563	22	-9.11197702369666	other	4.24205051909356	0.335458429967804
CCND2	889	cyclin D2	894	12	-9.10848251865598	other	7.7181550216036	0.541638260179561
A_32_P169316	1008238	AGILENT probe A_32_P169316 (non-RefSeq)	NA		-9.0963658012744	other	5.32650754672322	0.441911333957167
A_24_P49647	1005067	AGILENT probe A_24_P49647 (non-RefSeq)	NA		-9.09634193773054	other	4.25205932856521	0.306683843204957
KLF10	7028	Kruppel-like factor 10	7071	8	-9.09439037213134	other	3.8762565476631	0.427035996941154
EXOSC5	36194	exosome component 5	56915	19	-9.09352916726574	other	4.43401049019769	0.305573827190775
LMTK2	22609	lemur tyrosine kinase 2	22853	7	-9.09137139392274	other	7.38650075885549	0.410394599328962
GGH	8759	gamma-glutamyl hydrolase (conjugase, folylpolygammaglutamyl hydrolase)	8836	8	-9.09077237776307	other	7.40587149711714	0.368873505106946
CPNE7	26877	copine VII	27132	16	-9.08660521917205	other	5.57542799217794	0.6487352691866
SRRM3	85839	serine/arginine repetitive matrix 3	222183	7	-9.08594921466071	other	8.7652583281257	0.333946221720593
SUMO3	6572	SMT3 suppressor of mif two 3 homolog 3 (S. cerevisiae)	6612	21	-9.08388896057402	other	7.58052104247911	0.265465555255943
A_32_P123527	1005821	AGILENT probe A_32_P123527 (non-RefSeq)	NA		-9.08338441765023	other	4.44186094534905	0.614196041965087
RGAG4	109869	retrotransposon gag domain containing 4	340526	X	-9.081662242898	other	6.47849505054462	0.298934212343853
NAT8L	109778	N-acetyltransferase 8-like (GCN5-related, putative)	339983	4	-9.07650004790853	other	7.22542485717719	0.452405508806588
TRNP1	123060	TMF1-regulated nuclear protein 1	388610	1	-9.07421490218564	other	7.89715814145637	0.426835446443182
LOC100286909	1002714	hypothetical protein LOC100286909	100286909	1	-9.07238455593152	other	6.79183284536991	0.491694325296029
TSTD1	1000614	thiosulfate sulfurtransferase (rhodanese)-like domain containing 1	100131187	1	-9.07072356871137	other	6.3623936892025	0.628389458313648
A_24_P41483	1010290	AGILENT probe A_24_P41483 (non-RefSeq)	NA		-9.07007911238178	other	3.64980038619715	0.437658235423149
[truncated: 12,616 more rows]
