# Supplementary material for: Neuron-Enriched Gene Expression Patterns are Regionally Anti-Correlated with Oligodendrocyte-Enriched Patterns in the Adult Mouse and Human Brain
Source: Front Neurosci. 2013 Feb 4;7:5. doi: 10.3389/fnins.2013.00005 (PMC3578349; doi:10.3389/fnins.2013.00005)
Supplement: Supplementary Table S4 — H0351.2001 brain loadings. [file table-s4-pc1-brain-loadings-h0351.2001.csv]

	x
frontal.operculum..Left	-0.0117575748445908
central.medullary.reticular.group..Right	0.0358811029294656
Short.Insular.Gyri..Left	-0.0387894606152979
IX..Left.Paravermis	-0.0686951741951717
inferior.temporal.gyrus..Right..bank.of.mts	-0.0179952227504088
Medial.Group.of.Nuclei..Left	0.0128083204755516
raphe.nuclei.of.medulla	-0.0366576686349478
cuneus..Right..peristriate	0.111985994634001
inferior.temporal.gyrus..Left..bank.of.the.its	-0.0313527284817386
Dentate.gyrus..Left	-0.00817975814058415
Anterior.Group.of.Nuclei..Left	0.0289067913530921
planum.temporale..Right	-0.00265324472453042
VIIIA..Left.Paravermis	-0.105070596016671
Heschel.s.gyrus..Right	-0.00904838726688711
gyrus.rectus..Left	-0.0421644130391049
V	-0.084164900371309
gyrus.rectus..Right	-0.035349241692059
Preoptic.Region..Left	-0.09748691257394
subcuneiform.nucleus..Left	0.0453852381908860
Basomedial.nucleus..Left	0.0828871617997709
Reticular.Nucleus.of.Thalamus..Left	0.0351295011494452
Cingulate.gyrus..frontal.part..Right..superior.bank.of.gyrus	-0.0315301225101933
middle.temporal.gyrus..Left..superior.bank.of.gyrus	-0.0395873953169457
motor.nucleus.of.trigeminal.nerve..Right	0.0529804283784476
middle.temporal.gyrus..Right..superior.bank.of.gyrus	-0.0151879385127267
occipito.temporal.gyrus..Right..superior.bank.of.gyrus	0.0104838032113623
fusiform.gyrus..Right..lateral.bank.of.gyrus	-0.00968767004305704
temporal.pole..Right..medial.aspect	-0.079217477175
planum.polare..Left	0.0303993270794436
lateral.orbital.gyrus..Right	-0.0349054085486593
VI..Left.Paravermis	-0.0505097566367111
III	0.00754910621741942
VIIIB	-0.0073116366978526
VIIIA	-0.0440712312501326
inferior.olivary.complex..Right	0.0478414444104975
paracentral.lobule..anterior.part..Right..superior.bank.of.gyrus	0.035935280964388
inferior.olivary.complex..Left	0.0324404457155394
Crus.II..Left.Paravermis	-0.0558757097249014
Inferior.frontal.gyrus..triangular.part..Left	-0.0760446005084473
Substantia.Innominata..Right	0.0290271484209005
Superior.Colliculus..Left	-0.0314062403615573
CA2.field..Right	-0.105462923135995
Medial.Group.of.Nuclei..Right	-0.00494383169920118
Short.Insular.Gyri..Right	-0.0564586513052641
central.gray.substance.of.midbrain..Right	-0.0161675330917822
gracile.nucleus..Right	0.0603533833665279
Cingulate.gyrus..parietal.part..Left..superior.bank.of.gyrus	-0.0446565279519561
abducens.nucleus..Left	0.0095678307893703
inferior.temporal.gyrus..Right..lateral.bank.of.gyrus	-0.0372565813352662
precentral.gyrus..Right..superior.lateral.aspect.of.gyrus	-0.00165106602950559
superior.rostral.gyrus..Right	-0.0525982448189027
frontal.pole..Left..superior.aspect	-0.0374151865342497
Cingulate.gyrus..parietal.part..Left..inferior.bank.of.gyrus	0.0103618367788120
Lateral.Habenular.Nucleus..Right	-0.000456708910073145
Red.Nucleus..Right	0.0631462500750552
CA4.field..Right	0.0559366298929304
VIIB..Right.Paravermis	-0.0655381287480927
Dorsal.Lateral.Geniculate.Nucleus..Right	0.080275828784351
fusiform.gyrus..Left..bank.of.cos	-0.0153915865911894
principal.sensory.nucleus.of.trigeminal.nerve..Left	0.00106267652314560
middle.frontal.gyrus..Left..inferior.bank.of.gyrus	-0.051943657172492
superior.temporal.gyrus..Left..lateral.bank.of.gyrus	-0.0194365853502446
medial.orbital.gyrus..Right	-0.0358522345908285
VIIAt	-0.0868139114880656
Dentate.Nucleus..Left	0.0167240918783917
IV	-0.00153297925221638
Supraoptic.Nucleus..Left	0.0341509217733697
Midbrain.Raphe.Nuclei	-0.0224700167479649
IX	-0.109476271246558
subiculum..Left	-0.0369663494492041
precuneus..Right...inferior.lateral.bank.of.gyrus	0.00319824185960009
post.central.gyrus..Right..inferior.lateral.aspect.of.gyrus	-0.017812900165719
Substantia.Nigra..pars.reticulata..Right	0.0518821642877614
Claustrum..Right	0.0260918773620651
inferior.temporal.gyrus..Left..lateral.bank.of.gyrus	-0.0337896012347121
paracentral.lobule..anterior.part..Right..inferior.bank.of.gyrus	0.00303907663441388
Long.Insular.Gyri..Left	-0.0793263515313446
superior.frontal.gyrus..Right..medial.bank.of.gyrus	-0.0247293438215973
angular.gyrus..Right..superior.bank.of.gyrus	0.0103239956842642
central.gray.substance.of.midbrain..Left	0.0605329340343134
middle.frontal.gyrus..Left..superior.bank.of.gyrus	-0.058279134521204
VIIAf	-0.0359751489493299
motor.nucleus.of.trigeminal.nerve..Left	0.0355809567426804
Substantia.Nigra..pars.reticulata..Left	0.0102725526322692
locus.ceruleus..Right	-0.0668392957413039
CA1.field..Left	-0.0475093436158975
post.central.gyrus..Right..bank.of.the.posterior.central.sulcus	0.0103217050597161
Anterior.Group.of.Nuclei..Right	0.0254458548823411
Lateral.hypothalamic.area..Left	0.0121572791286218
Lateral.group.of.Nuclei..Right..Ventral.division	0.0163142377574647
Zona.Incerta..Left	0.051327087448247
VI	-0.0114880545233893
cuneus..Left..striate	0.0257201495675253
parahippocampal.gyrus..Right..bank.of.the.cos	-0.00968195858075717
cuneus..Right..striate	0.145532196542288
Dentate.gyrus..Right	-0.0233183594635048
fusiform.gyrus..Right..bank.of.the.its	-0.0467581964954657
III..Right.Paravermis	0.0257234084990227
Medial.Geniculate.Complex..Left	0.125928924483877
trochlear.nucleus..Left	-0.00280946737628145
Medial.Habenular.Nucleus..Right	0.0275046826974426
Subthalamic.Nucleus..Right	-0.00451543091356852
occipito.temporal.gyrus..Left..inferior.bank.of.gyrus	-0.0342492255113334
Crus.I..Left.Lateral.Hemisphere	-0.0778567540933858
lateral.orbital.gyrus..Left	-0.0127324772456917
cochlear.nuclei..Right	0.0093855061761064
middle.frontal.gyrus..Right..inferior.bank.of.gyrus	-0.0425220226022855
Red.Nucleus..Left	0.0440386825402098
precentral.gyrus..Left..inferior.lateral.aspect.of.gyrus	-0.0130935969298872
globus.pallidus..external.segment..Right	0.175247493635481
arcuate.nucleus.of.medulla..Right	-0.139968434933341
inferior.frontal.gyrus..orbital.part..Right	-0.0311359490043038
VIIIA..Right.Lateral.Hemisphere	-0.0855178689696836
Substantia.Nigra..pars.compacta..Left	0.000140751680912541
anterior.orbital.gyrus..Right	-0.00265952094221195
medial.parabrachial.nucleus.Right	-0.00758059178609711
inferior.temporal.gyrus..Left..bank.of.mts	-0.0339542897213159
globus.pallidus..external.segment..Left	0.169880007019314
Cingulate.gyrus..frontal.part..Left..superior.bank.of.gyrus	0.0357412345250179
locus.ceruleus..Left	-0.0447499925902278
VIIB..Left.Paravermis	-0.0411295423854279
VIIIA..Right.Paravermis	-0.100882749244517
Globose.Nucleus..Left	0.119216186612513
Central.Nucleus..Left	-0.071243880340728
inferior.rostral.gyrus..Right	-0.0471132233045637
angular.gyrus..Left..inferior.bank.of.gyrus	0.0587415982555846
Posterior.Group.of.Nuclei..Left	-0.0118302179063278
lingual.gyrus..Right..peristriate	0.0645126932230346
VIIB	-0.0175575828112438
Emboliform.Nucleus..Left	0.0258563101046841
superior.temporal.gyrus..Right..inferior.bank.of.gyrus	-0.053340779908011
Nucleus.Accumbens..Left	0.0090222168862694
Amygdaloid.Transition.zone..Left	0.0522799810746699
Paraventricular.Nuclei..Left.of.Thalamus..Left	0.00891939159811595
hypoglossal.nucleus..Left	0.0389849277381300
angular.gyrus..Left..superior.bank.of.gyrus	-0.0169578513389850
Crus.I..Right.Lateral.Hemisphere	0.000798278699753557
precentral.gyrus..Right..bank.of.the.central.sulcus	0.0347122892003523
CA4.field..Left	0.0926482495060916
lingual.gyrus..Right..striate	0.129629715685003
paracentral.lobule..anterior.part..Left..superior.bank.of.gyrus	-0.0106558323565057
Putamen..Right	0.138412621583766
temporal.pole..Left..inferior.aspect	-0.115236780365331
Fastigial.Nucleus..Left	0.126888854266063
lateral.parabrachial.nucleus..Left	0.0193296596407812
Long.Insular.Gyri..Right	-0.0130541656926112
Superior.Olivary.Complex..Left	0.059591227501239
planum.polare..Right	-0.0215063923468181
supramarginal.gyrus..Right..superior.bank.of.gyrus	0.0207246258215986
hypoglossal.nucleus..Right	0.0537878611919934
Putamen..Left	0.135783833024226
IX..Right.Paravermis	-0.0289339508586746
frontal.operculum..Right	-0.0209566899511754
Fastigial.Nucleus..Right	0.0502780108128272
Lateral.group.of.Nuclei..Right..Dorsal.Division	0.0134311545747055
VI..Right.Lateral.Hemisphere	-0.0648757949755626
superior.frontal.gyrus..Left..lateral.bank.of.gyrus	-0.0187250272189349
Cingulate.gyrus..parietal.part..Right..superior.bank.of.gyrus	-0.0448141538311571
Cingulate.gyrus..parietal.part..Right..inferior.bank.of.gyrus	0.0766161872568109
parahippocampal.gyrus..Right..lateral.bank.of.gyrus	0.0120107469154822
nucleus.subceruleus..Left	0.0213857072414504
Substantia.Innominata..Left	0.0149452269971514
III..Left.Paravermis	-0.0429741013475938
Tail.of.Caudate.Nucleus..Right	-0.00680109359472404
transverse.gyri..Right	-0.0306569092625066
supramarginal.gyrus..Left..inferior.bank.of.gyrus	-0.0537981685182493
precentral.gyrus..Left..bank.of.the.precentral.sulcus	-0.0325470107728767
cuneus..Left..peristriate	0.0349494336306133
VIIIB..Right.Paravermis	-0.0833819186805699
post.central.gyrus..Left..bank.of.the.posterior.central.sulcus	-0.0270921949138387
VIIB..Left.Lateral.Hemisphere	-0.0379553511231459
precuneus..Left.....inferior.lateral.bank.of.gyrus	-0.0120851360493688
Head.of.Caudate.Nucleus..Right	0.103317251803997
central.medullary.reticular.group..Left	0.0304536665533764
occipito.temporal.gyrus..Right..inferior.bank.of.gyrus	-0.0318032949651651
Lateral.group.of.Nuclei..Left..Dorsal.Division	-0.0356169762107032
medial.orbital.gyrus..Left	-0.0574038432586023
globus.pallidus..internal.segment..Right	0.166902345593836
principal.sensory.nucleus.of.trigeminal.nerve..Right	0.0819426677573398
post.central.gyrus..Right..bank.of.the.central.sulcus	0.0164525921964398
precentral.gyrus..Left..bank.of.the.central.sulcus	0.035258513410573
subiculum..Right	-0.0662605403158258
Crus.II..Left.Lateral.Hemisphere	-0.0687648794703888
superior.frontal.gyrus..Right..lateral.bank.of.gyrus	-0.0111949968303796
precuneus..Right..superior.lateral.bank.of.gyrus	0.0489840407771634
Septal.nuclei..Right	0.0367005962499846
Dentate.Nucleus..Right	-0.0125567372262407
pontine.nuclei..Right	-0.0456617250998782
VIIB..Right.Lateral.Hemisphere	-0.0509533578243233
inferior.frontal.gyrus..orbital.part..Left	-0.0817582264264607
pontine.nuclei..Left	-0.0483605079512236
Reticular.Nucleus.of.Thalamus..Right	0.0449085522973026
Basolateral.Nucleus..Left	0.0375307268377777
CA3.field..Right	-0.000159689712262551
fusiform.gyrus..Left..bank.of.the.its	-0.0506842142179825
temporal.pole..Left..superior.aspect	-0.0783629368171286
posterior.orbital.gyrus..Right	-0.0397597227836278
Cingulate.gyrus..frontal.part..Left..inferior.bank.of.gyrus	-0.0217378154693321
V..Left.Paravermis	0.0314935212476782
supramarginal.gyrus..Right..inferior.bank.of.gyrus	0.0268494017627498
vestibular.nuclei..Left	0.073066122446793
inferior.frontal.gyrus..opercular.part..Left	0.00931457272225025
CA3.field..Left	0.0521650627145945
parahippocampal.gyrus..Left..lateral.bank.of.gyrus	0.0673411862396198
lingual.gyrus..Left..striate	0.155653288457355
parolfactory.gyri..Left	0.00454067360072663
Lateral.Nucleus..Left	0.00588006375218842
precuneus..Left....superior.lateral.bank.of.gyrus	-0.0171338170212235
VI..Left.Lateral.Hemisphere	-0.107277229109305
Pretectal.Region	0.066468125966703
precentral.gyrus..Right..inferior.lateral.aspect.of.gyrus	-0.0243628035217602
supramarginal.gyrus..Left..superior.bank.of.gyrus	-0.00162255771814176
Emboliform.Nucleus..Right	0.0866620414065591
Crus.II..Right.Lateral.Hemisphere	-0.0503483910340134
superior.temporal.gyrus..Left..inferior.bank.of.gyrus	-0.0253278198453059
temporal.pole..Left..medial.aspect	-0.0287721776116429
superior.occipital.gyrus..Left..superior.bank.of.gyrus	0.00970469635350694
vestibular.nuclei..Right	0.070584450968448
Crus.I..Left.Paravermis	-0.053556699993822
superior.temporal.gyrus..Right..lateral.bank.of.gyrus	-0.00457839759303269
CA1.field..Right	-0.0365942567208057
gigantocellular.group..Left	0.0320406544084694
paracentral.lobule..anterior.part..Left..inferior.bank.of.gyrus	0.0033228573677557
middle.temporal.gyrus..Right..inferior.bank.of.gyrus	-0.0304835814222898
Posterior.Group.of.Nuclei..Right	-0.0483523955594361
abducens.nucleus..Right	-0.00322417169021271
V..Right.Paravermis	-0.019070832154926
Posterior.Hypothalamic.Area..Right	-0.0318454703178704
precentral.gyrus..Right..bank.of.the.precentral.sulcus	-0.0678218514180187
post.central.gyrus..Right..superior.lateral.aspect.of.gyrus	-0.0320042060500094
paracentral.lobule..posterior.part..Right..bank.of.cingulate.sulcus	0.0182723725059014
Crus.II..Right.Paravermis	-0.100555322116412
spinal.trigeminal.nucleus..Left	0.0264439822670957
Superior.Olivary.Complex..Right	0.0168860557018105
Posterior.Hypothalamic.Area..Left	-0.0426856511967555
subcollosal.gyrus..Right	0.0808675758148731
supraparietal.lobule..Right..inferior.bank.of.gyrus	0.068634721381565
fusiform.gyrus..Right..bank.of.cos	-0.066574878354522
Preoptic.Region..Right	0.0119279218189428
Rostral.Group.of.intralaminar.Nuclei..Left	0.00396340149720215
middle.temporal.gyrus..Left..inferior.bank.of.gyrus	-0.0536824848801095
precentral.gyrus..Left..superior.lateral.aspect.of.gyrus	-0.0293270301997423
facial.motor.nucleus..Right	-0.0123430375537926
temporal.pole..Right..superior.aspect	-0.143234701539003
supraparietal.lobule..Left..inferior.bank.of.gyrus	-0.0177816250768953
Oculomotor.Nuclear.Complex..Right	0.0708030834777432
post.central.gyrus..Left..inferior.lateral.aspect.of.gyrus	0.0583576878120582
dorsal.motor.nucleus.of.the.vagus..Left	-0.0338953663832471
arcuate.nucleus.of.medulla..Left	-0.0781669254893837
paracentral.lobule..posterior.part..Right..lateral.bank.of.gyrus	-0.0194534926792889
Supraoptic.Nucleus..Right	0.0400729952820441
Substantia.Nigra..pars.compacta..Right	0.0384094781058073
parahippocampal.gyrus..Left..bank.of.the.cos	0.0235801271139782
subcuneiform.nucleus..Right	0.053580943397197
Nucleus.Accumbens..Right	0.0204657806896700
Lateral.group.of.Nuclei..Left..Ventral.division	0.0307393743132163
CA2.field..Left	-0.0484277117856819
spinal.trigeminal.nucleus..Right	0.0130408594010324
Caudal.Group.of.Intralaminar.Nuclei..Left	0.0238204845662794
temporal.pole..Right..inferior.aspect	-0.074166756474183
lingual.gyrus..Left..peristriate	0.0416558851009962
angular.gyrus..Right..inferior.bank.of.gyrus	0.000957166839739534
Zona.Incerta..Right	0.104158889335503
facial.motor.nucleus..Left	-0.00575635409225311
dorsal.motor.nucleus.of.the.vagus..Right	-0.036782256947933
medial.parabrachial.nucleus..Left	-0.0452364742375164
lateral.parabrachial.nucleus..Right	0.0401059837992704
cuneate.nucleus..Left	0.0590013787576964
fusiform.gyrus..Left..lateral.bank.of.gyrus	-0.0233784202561655
IV..Left.Paravermis	-0.0644342458179539
nucleus.subceruleus..Right	0.0150924583195308
lateral.medullary.reticular.group..Left	0.0213747736950823
inferior.rostral.gyrus..Left	-0.020566433153475
transverse.gyri..Left	0.131037860510841
Subthalamic.Nucleus..Left	0.0164803701727798
Paraventricular.Nuclei..Right.of.Thalamus..Right	0.0284574354084112
pontine.raphe.nucleus	0.0386111507716217
IV..Right.Paravermis	-0.0921312713515044
Cingulate.gyrus..frontal.part..Right..inferior.bank.of.gyrus	-0.0269514933673158
planum.temporale..Left	0.0183398623027909
globus.pallidus..internal.segment..Left	0.177518058958824
Head.of.Caudate.Nucleus..Left	0.071584660398277
I.II	-0.0106733973986236
ventral.tegmental.area..Left	-0.00301590209330431
Pontine.Reticular.Formation..Left	0.0434037073686301
Oculomotor.Nuclear.Complex..Left	0.00267902196420413
cuneate.nucleus..Right	-0.00399858480456578
Dorsal.Lateral.Geniculate.Nucleus..Left	0.0527589564144551
inferior.temporal.gyrus..Right..bank.of.the.its	-0.0593170105366684
ventral.tegmental.area..Right	0.056438255913417
supraparietal.lobule..Right..superior.bank.of.gyrus	-0.0456566542205938
cochlear.nuclei..Left	0.0316595561711016
Cortico.medial.group..Left	0.038074490713249
post.central.gyrus..Left..bank.of.the.central.sulcus	0.0722519657250149
middle.frontal.gyrus..Right..superior.bank.of.gyrus	-0.0455465326446694
supraparietal.lobule..Left..superior.bank.of.gyrus	-0.0748464364442126
Rostral.Group.of.intralaminar.Nuclei..Right	-0.00980829641850162
trochlear.nucleus..Right	0.0135446334788283
superior.frontal.gyrus..Left..medial.bank.of.gyrus	-0.0573529448841815
VIIIB..Left.Paravermis	-0.0821671992941795
post.central.gyrus..Left..superior.lateral.aspect.of.gyrus	-0.0228125750242424
Tail.of.Caudate.Nucleus..Left	-0.00415405236458260
Crus.I..Right.Paravermis	-0.0757284255704502
lateral.medullary.reticular.group..Right	0.00871556731614816
Inferior.frontal.gyrus..triangular.part..Right	0.0274257566839134
superior.occipital.gyrus..Right..superior.bank.of.gyrus	0.0257011516431212
gigantocellular.group..Right	0.0465535116029411
parolfactory.gyri..Right	-0.0366606755314727
occipito.temporal.gyrus..Left..superior.bank.of.gyrus	-0.0252485651569761
Heschel.s.gyrus..Left	0.0173737346384480
Caudal.Group.of.Intralaminar.Nuclei..Right	0.0142061426661307
inferior.frontal.gyrus..opercular.part..Right	-0.080077058547404
gracile.nucleus..Left	0.0672041799060916
Globose.Nucleus..Right	0.150635816690213
Lateral.hypothalamic.area..Right	-0.049552248013657
VI..Right.Paravermis	-0.0774133888030481
central.glial.substance	0.0333884516237262
Pontine.Reticular.Formation..Right	0.0207757768398443
Septal.nuclei..Left	0.0455595118854572
Claustrum..Left	0.0889880841396362
