# Supplementary material for: Neuron-Enriched Gene Expression Patterns are Regionally Anti-Correlated with Oligodendrocyte-Enriched Patterns in the Adult Mouse and Human Brain
Source: Front Neurosci. 2013 Feb 4;7:5. doi: 10.3389/fnins.2013.00005 (PMC3578349; doi:10.3389/fnins.2013.00005)
Supplement: Supplementary Table S5 — H0351.2002 brain loadings. [file table-s5-pc1-brain-loadings-h0351.2002.csv]

	x
frontal.operculum..Left	0.0229776835248029
central.medullary.reticular.group..Right	0.0260355465766112
Short.Insular.Gyri..Left	-0.0112130594206651
IX..Left.Paravermis	0.0529759333056658
inferior.temporal.gyrus..Right..bank.of.mts	-0.036751064553448
Medial.Group.of.Nuclei..Left	-0.00089244198244016
raphe.nuclei.of.medulla	0.0414500564124535
Cortico.medial.group..Right	0.000201522271162265
inferior.occipital.gyrus..Right..inferior.bank.of.gyrus	0.0237708637557196
cuneus..Right..peristriate	-0.0303875622515651
inferior.temporal.gyrus..Left..bank.of.the.its	-0.040184903995126
Dentate.gyrus..Left	-0.0692713484307768
Anterior.Group.of.Nuclei..Left	0.00923369708695583
VIIIA..Left.Paravermis	-0.00207201128935600
planum.temporale..Right	-0.00445927138390965
Heschel.s.gyrus..Right	-0.00616048597959949
gyrus.rectus..Left	-0.0155197101776483
V	-0.0299337236198747
gyrus.rectus..Right	0.025235796295192
Body.of.Caudate.Nucleus..Right	0.0782468933791662
Preoptic.Region..Left	-0.0170886100586107
subcuneiform.nucleus..Left	0.0237676904052211
X	0.0185886607753432
Basomedial.nucleus..Left	0.0065078596658187
Mammillary.Body..Left	-0.00859013632781806
Reticular.Nucleus.of.Thalamus..Left	0.129747100715425
Cingulate.gyrus..frontal.part..Right..superior.bank.of.gyrus	-0.0393645062105974
VIIIA..Left.Lateral.Hemisphere	-0.00157548397942319
middle.temporal.gyrus..Left..superior.bank.of.gyrus	-0.0242597360560860
motor.nucleus.of.trigeminal.nerve..Right	-0.0239934635057629
middle.temporal.gyrus..Right..superior.bank.of.gyrus	-0.0341128019276657
occipito.temporal.gyrus..Right..superior.bank.of.gyrus	-0.0343607705214929
Cingulate.gyrus..retrosplenial.part..Left..inferior.bank.of.gyrus	-0.00691988909968714
fusiform.gyrus..Right..lateral.bank.of.gyrus	-0.0860799666173956
temporal.pole..Right..medial.aspect	-0.0695748136879951
planum.polare..Left	-0.00643820145111045
lateral.orbital.gyrus..Right	-0.011330820492666
VI..Left.Paravermis	-0.0146094564711264
III	-0.00417667954111004
VIIIB	-6.68046727420149e-05
VIIIA	-0.0150112372075703
inferior.olivary.complex..Right	-0.0162199486503169
paracentral.lobule..anterior.part..Right..superior.bank.of.gyrus	-0.0601956282341292
inferior.olivary.complex..Left	-0.0262053098769383
Crus.II..Left.Paravermis	0.0235669695605707
Inferior.frontal.gyrus..triangular.part..Left	0.0738118331462897
Substantia.Innominata..Right	0.0183828787736962
Edinger.Westphal.nucleus..Left	-0.0346177809942574
Superior.Colliculus..Left	-0.00437256186828197
Medial.Group.of.Nuclei..Right	-0.0123249413997263
CA2.field..Right	-0.0825362308870968
Short.Insular.Gyri..Right	-0.0289491433281850
central.gray.substance.of.midbrain..Right	-0.0366878039458221
Cingulate.gyrus..parietal.part..Left..superior.bank.of.gyrus	-0.0913519231541822
gracile.nucleus..Right	0.0545538692106062
abducens.nucleus..Left	0.0203924381681919
inferior.temporal.gyrus..Right..lateral.bank.of.gyrus	-0.0169923679627344
precentral.gyrus..Right..superior.lateral.aspect.of.gyrus	0.0185398681597721
superior.rostral.gyrus..Right	-0.0614973789866562
frontal.pole..Left..superior.aspect	0.0490261316300561
superior.rostral.gyrus..Left	-0.0437362954287899
frontal.pole..Right..inferior.aspect	-0.0553344067253657
Red.Nucleus..Right	0.0843835310278691
CA4.field..Right	-0.0705026691813897
VIIB..Right.Paravermis	0.0430850674455035
Dorsal.Lateral.Geniculate.Nucleus..Right	-0.00924988753735972
fusiform.gyrus..Left..bank.of.cos	-0.0183563647868386
principal.sensory.nucleus.of.trigeminal.nerve..Left	-0.0191246531806108
central.grey.of.the.pons..Left	0.0376865432874667
middle.frontal.gyrus..Left..inferior.bank.of.gyrus	0.0146208157888578
superior.temporal.gyrus..Left..lateral.bank.of.gyrus	-0.0390973995776805
medial.orbital.gyrus..Right	-0.0688704202533512
VIIAt	-0.0140390046880033
nucleus.of.Darkschewitsch..Left	-0.0303830182061403
Dentate.Nucleus..Left	0.0441618108739373
IV	0.000452002316940774
Supraoptic.Nucleus..Left	0.0676325073769494
IX	-0.00115752724456643
Midbrain.Raphe.Nuclei	-0.0560137061344443
subiculum..Left	-0.0269328085771570
precuneus..Right...inferior.lateral.bank.of.gyrus	-0.00921904641105323
post.central.gyrus..Right..inferior.lateral.aspect.of.gyrus	-0.0129855947248278
Substantia.Nigra..pars.reticulata..Right	0.119517884904023
Claustrum..Right	0.00285907579104143
paracentral.lobule..anterior.part..Right..inferior.bank.of.gyrus	-0.0352871558303566
inferior.temporal.gyrus..Left..lateral.bank.of.gyrus	-0.0168825104488984
Long.Insular.Gyri..Left	-0.0930830224812057
superior.frontal.gyrus..Right..medial.bank.of.gyrus	-0.0360236170288814
angular.gyrus..Right..superior.bank.of.gyrus	-0.0624889942359473
central.gray.substance.of.midbrain..Left	-0.0388523970989339
middle.frontal.gyrus..Left..superior.bank.of.gyrus	-0.00781788150881869
motor.nucleus.of.trigeminal.nerve..Left	-0.0137211313820084
Substantia.Nigra..pars.reticulata..Left	0.0992783275374989
locus.ceruleus..Right	-0.0752542790140004
CA1.field..Left	-0.0241872037114680
Basolateral.Nucleus..Right	-0.00712216247589111
post.central.gyrus..Right..bank.of.the.posterior.central.sulcus	0.0263894452224297
Central.Nucleus..Right	0.0107307640174659
Anterior.Group.of.Nuclei..Right	-0.00674727788365227
Lateral.hypothalamic.area..Left	0.0492270172427762
Lateral.group.of.Nuclei..Right..Ventral.division	0.0543317581837817
Zona.Incerta..Left	0.095864427577026
VI	-0.0126264347404695
cuneus..Left..striate	-0.0663895939737926
inferior.occipital.gyrus..Left..superior.bank.of.gyrus	-0.0687487821039289
parahippocampal.gyrus..Right..bank.of.the.cos	-0.0158354846271662
cuneus..Right..striate	-0.0207810002764084
Dentate.gyrus..Right	-0.112115839545553
Anterior.Hypothalamic.Area..Left	0.0120099406576568
fusiform.gyrus..Right..bank.of.the.its	-0.0194127674117474
trochlear.nucleus..Left	-0.0043069078177401
central.grey.of.the.pons..Right	0.0444775599849685
Subthalamic.Nucleus..Right	0.060264529492355
occipito.temporal.gyrus..Left..inferior.bank.of.gyrus	-0.0744145174967589
Crus.I..Left.Lateral.Hemisphere	-0.00827670865860545
lateral.orbital.gyrus..Left	-0.00534926716711496
middle.frontal.gyrus..Right..inferior.bank.of.gyrus	-0.0680541097565882
paraterminal.gyrus..Right	0.0480840642828589
Red.Nucleus..Left	0.0841194833814816
precentral.gyrus..Left..inferior.lateral.aspect.of.gyrus	-0.0690585744575025
globus.pallidus..external.segment..Right	0.214847738094617
arcuate.nucleus.of.medulla..Right	0.0205399158319442
inferior.frontal.gyrus..orbital.part..Right	-0.0419156744285676
Substantia.Nigra..pars.compacta..Left	-0.0368640774183708
medial.parabrachial.nucleus.Right	0.00236959703327207
inferior.temporal.gyrus..Left..bank.of.mts	0.0125956725270883
globus.pallidus..external.segment..Left	0.238972529211386
Cingulate.gyrus..frontal.part..Left..superior.bank.of.gyrus	-0.0412371865700796
locus.ceruleus..Left	-0.0503749863117687
VIIB..Left.Paravermis	0.00748800150618660
VIIIA..Right.Paravermis	0.00369513240744516
Globose.Nucleus..Left	0.085004424449112
Central.Nucleus..Left	0.0121631651693236
inferior.rostral.gyrus..Right	-0.0466700673363255
angular.gyrus..Left..inferior.bank.of.gyrus	-0.0503649259484323
lingual.gyrus..Right..peristriate	-0.0227621196773701
VIIB	-0.00764415233125882
Emboliform.Nucleus..Left	0.121997922478838
Ventromedial.Hypothalamic.Nucleus..Right	0.0134440155470750
superior.temporal.gyrus..Right..inferior.bank.of.gyrus	-0.0106285490615029
Nucleus.Accumbens..Left	0.050029330544598
Amygdaloid.Transition.zone..Left	0.121181096365209
Paraventricular.Nuclei..Left.of.Thalamus..Left	0.112838694959340
hypoglossal.nucleus..Left	-0.0111865499914859
angular.gyrus..Left..superior.bank.of.gyrus	-0.104516030201314
Crus.I..Right.Lateral.Hemisphere	-0.03584163314016
precentral.gyrus..Right..bank.of.the.central.sulcus	-0.0318032346807412
interstitial.nucleus.of.Cajal..Left	-0.00255171431770132
CA4.field..Left	-0.070453622956778
lingual.gyrus..Right..striate	-0.0416985406531454
paracentral.lobule..anterior.part..Left..superior.bank.of.gyrus	-0.0353101297449769
Putamen..Right	0.160716927576001
temporal.pole..Left..inferior.aspect	-0.0104276183907984
Fastigial.Nucleus..Left	0.115862542328686
interstitial.nucleus.of.Cajal..Right	-0.0066511287383743
lateral.parabrachial.nucleus..Left	0.0320468645309738
superior.occipital.gyrus..Right..inferior.bank.of.gyrus	-0.0773211688030596
Long.Insular.Gyri..Right	-0.0612681141391253
Superior.Olivary.Complex..Left	0.0576505226189625
Paraventricular.Nucleus.of.the.Hypothalamus..Left	0.0132487879770414
planum.polare..Right	-0.0174147398049329
supramarginal.gyrus..Right..superior.bank.of.gyrus	-0.0568593794379016
hypoglossal.nucleus..Right	-0.0181810379184251
Putamen..Left	0.156267257936158
IX..Right.Paravermis	0.180609187182813
frontal.operculum..Right	0.00150145736494304
Lateral.group.of.Nuclei..Right..Dorsal.Division	0.0388864903719743
VI..Right.Lateral.Hemisphere	-0.0256387851584847
superior.frontal.gyrus..Left..lateral.bank.of.gyrus	-0.0461629860768593
Cingulate.gyrus..parietal.part..Right..superior.bank.of.gyrus	0.0165548971469141
Cingulate.gyrus..parietal.part..Right..inferior.bank.of.gyrus	-0.072300620065705
parahippocampal.gyrus..Right..lateral.bank.of.gyrus	0.0283490261489081
nucleus.subceruleus..Left	0.0424228399243777
Substantia.Innominata..Left	0.0192537607167515
Arcuate.Nucleus.of.the.Hypothalamus..Left	0.077109737751992
transverse.gyri..Right	0.00546775173365003
Tail.of.Caudate.Nucleus..Right	0.0110828369113782
supramarginal.gyrus..Left..inferior.bank.of.gyrus	-0.0763610537815665
precentral.gyrus..Left..bank.of.the.precentral.sulcus	-0.0235639570833434
cuneus..Left..peristriate	-0.053226242580297
VIIIB..Right.Paravermis	-0.0508617584287948
post.central.gyrus..Left..bank.of.the.posterior.central.sulcus	-0.0556288729315033
VIIB..Left.Lateral.Hemisphere	0.0391000705160187
precuneus..Left.....inferior.lateral.bank.of.gyrus	-0.0539832468004046
Head.of.Caudate.Nucleus..Right	0.175973528868461
central.medullary.reticular.group..Left	0.0316994591009894
occipito.temporal.gyrus..Right..inferior.bank.of.gyrus	-0.0341875156920798
X..Right.Paravermis	0.0224041571319618
frontal.pole..Right..superior.aspect	-0.0368918527681956
frontal.pole..Left..inferior.aspect	0.106950525596222
Basomedial.nucleus..Right	-0.0132685516107751
Lateral.group.of.Nuclei..Left..Dorsal.Division	0.029899522267809
medial.orbital.gyrus..Left	0.0156406662433379
globus.pallidus..internal.segment..Right	0.165830443218505
principal.sensory.nucleus.of.trigeminal.nerve..Right	0.0114551178883229
cuneiform.nucleus..Right	-0.0114111108602453
post.central.gyrus..Right..bank.of.the.central.sulcus	-0.00997876337565343
precentral.gyrus..Left..bank.of.the.central.sulcus	0.0125083287525738
Cingulate.gyrus..retrosplenial.part..Right..superior.bank.of.gyrus	-0.00998412102224844
subiculum..Right	-0.0436097613447441
Crus.II..Left.Lateral.Hemisphere	0.00793411886315069
superior.frontal.gyrus..Right..lateral.bank.of.gyrus	0.0233803575900248
Mammillary.Body..Right	-0.00407006856467043
precuneus..Right..superior.lateral.bank.of.gyrus	-0.0310997365195263
inferior.occipital.gyrus..Left..inferior.bank.of.gyrus	-0.0259551374701810
Septal.nuclei..Right	0.0430599954229341
Dentate.Nucleus..Right	0.0530881638168755
pontine.nuclei..Right	-0.0761552554622879
VIIB..Right.Lateral.Hemisphere	-0.00706215621357964
inferior.frontal.gyrus..orbital.part..Left	0.00144421253439085
pontine.nuclei..Left	-0.0781145374275313
Reticular.Nucleus.of.Thalamus..Right	0.128897858549546
Basolateral.Nucleus..Left	0.00805717130954033
inferior.occipital.gyrus..Right..superior.bank.of.gyrus	-0.07409597100392
Arcuate.Nucleus.of.the.Hypothalamus..Right	0.0638223403648503
CA3.field..Right	-0.0908892096994919
fusiform.gyrus..Left..bank.of.the.its	-0.00332591692268439
temporal.pole..Left..superior.aspect	-0.0714732960805016
posterior.orbital.gyrus..Right	0.0443066598985914
Cingulate.gyrus..frontal.part..Left..inferior.bank.of.gyrus	-0.01861955566502
V..Left.Paravermis	-0.0195773892766821
supramarginal.gyrus..Right..inferior.bank.of.gyrus	-0.0146547070149223
vestibular.nuclei..Left	0.0075387106626537
inferior.frontal.gyrus..opercular.part..Left	-0.0564398728628778
CA3.field..Left	-0.0693965615757195
parahippocampal.gyrus..Left..lateral.bank.of.gyrus	0.0809670211221475
lingual.gyrus..Left..striate	-0.0654547399633084
parolfactory.gyri..Left	0.0452416034088033
Lateral.Nucleus..Left	-0.0365175221717457
precuneus..Left....superior.lateral.bank.of.gyrus	-0.0809429111206827
VI..Left.Lateral.Hemisphere	-0.0336845588033120
frontal.pole..Right..medial.aspect	-0.0375911546626293
Pretectal.Region	-0.00653217992110783
precentral.gyrus..Right..inferior.lateral.aspect.of.gyrus	-0.00179133050435978
supramarginal.gyrus..Left..superior.bank.of.gyrus	-0.0351253014992875
Crus.II..Right.Lateral.Hemisphere	-0.00138701909750031
Amygdaloid.Transition.zone..Right	-0.00824889513071389
superior.temporal.gyrus..Left..inferior.bank.of.gyrus	-0.035615164641978
superior.occipital.gyrus..Left..superior.bank.of.gyrus	-0.0352611756446547
Inferior.Colliculus..Left	0.00535384171919316
vestibular.nuclei..Right	0.0139138272793723
Crus.I..Left.Paravermis	-0.0131691510600126
gigantocellular.group..Left	0.0146585548003456
CA1.field..Right	-0.0272114025433075
paracentral.lobule..anterior.part..Left..inferior.bank.of.gyrus	-0.0368125982118184
middle.temporal.gyrus..Right..inferior.bank.of.gyrus	-0.0621603468514381
abducens.nucleus..Right	0.0225801075329723
Posterior.Group.of.Nuclei..Right	0.003102653105561
V..Right.Paravermis	-0.0127143242655024
Posterior.Hypothalamic.Area..Right	-0.0163855239339541
precentral.gyrus..Right..bank.of.the.precentral.sulcus	0.0138648244966496
Superior.Colliculus..Right	-0.00454227018644567
post.central.gyrus..Right..superior.lateral.aspect.of.gyrus	-0.0147543483501218
spinal.trigeminal.nucleus..Left	0.0237448657808950
Superior.Olivary.Complex..Right	0.0604410715374786
Posterior.Hypothalamic.Area..Left	-0.0436524506919405
subcollosal.gyrus..Right	-0.027724605173595
supraparietal.lobule..Right..inferior.bank.of.gyrus	-0.0350565283073413
fusiform.gyrus..Right..bank.of.cos	-0.0368703705661652
Preoptic.Region..Right	0.0152781941107114
middle.temporal.gyrus..Left..inferior.bank.of.gyrus	-0.0237948396352525
Rostral.Group.of.intralaminar.Nuclei..Left	-0.0235409552925880
precentral.gyrus..Left..superior.lateral.aspect.of.gyrus	-0.0231502827642797
Paraventricular.Nucleus.of.the.Hypothalamus..Right	0.00875872186495162
facial.motor.nucleus..Right	-0.0257112849312637
temporal.pole..Right..superior.aspect	-0.00207661980378578
supraparietal.lobule..Left..inferior.bank.of.gyrus	0.00760229538997176
post.central.gyrus..Left..inferior.lateral.aspect.of.gyrus	0.00157532463769424
Oculomotor.Nuclear.Complex..Right	-0.0200955777709739
dorsal.motor.nucleus.of.the.vagus..Left	-0.0384110501180226
arcuate.nucleus.of.medulla..Left	-0.00870981053666281
Supraoptic.Nucleus..Right	0.0390525788292379
Body.of.Caudate.Nucleus..Left	0.0639478047440256
parahippocampal.gyrus..Left..bank.of.the.cos	0.00206737259979686
Substantia.Nigra..pars.compacta..Right	-0.00866588090434663
Nucleus.Accumbens..Right	0.0285339018125953
subcuneiform.nucleus..Right	0.0207060887414749
Lateral.group.of.Nuclei..Left..Ventral.division	0.0499174045431523
CA2.field..Left	-0.0709899313543787
Edinger.Westphal.nucleus..Right	-0.0321513267086678
spinal.trigeminal.nucleus..Right	0.0201094106673471
Caudal.Group.of.Intralaminar.Nuclei..Left	0.0136058291125023
Medial.Geniculate.Complex..Right	0.0409791180265455
temporal.pole..Right..inferior.aspect	-0.00441042521909208
lingual.gyrus..Left..peristriate	-0.0244232417455513
cuneiform.nucleus..Left	-0.0255058264785051
angular.gyrus..Right..inferior.bank.of.gyrus	-0.0532692958411633
Zona.Incerta..Right	0.0210181605591818
facial.motor.nucleus..Left	0.00873398478610787
dorsal.motor.nucleus.of.the.vagus..Right	-0.0222341851789281
frontal.pole..Left..medial.aspect	-0.0978922387110527
medial.parabrachial.nucleus..Left	0.000177343961942679
cuneate.nucleus..Left	0.0114994012973316
fusiform.gyrus..Left..lateral.bank.of.gyrus	-0.0277052553761539
IV..Left.Paravermis	-0.000436316671845495
nucleus.subceruleus..Right	0.0401113560851418
lateral.medullary.reticular.group..Left	0.00684075062555591
inferior.rostral.gyrus..Left	0.0100632358007949
superior.occipital.gyrus..Left..inferior.bank.of.gyrus	-0.0542121375394219
Lateral.Nucleus..Right	-0.0202609380310665
Subthalamic.Nucleus..Left	0.0635263383280955
Paraventricular.Nuclei..Right.of.Thalamus..Right	0.101074755716751
pontine.raphe.nucleus	0.0433895786563902
Cingulate.gyrus..frontal.part..Right..inferior.bank.of.gyrus	-0.00963906666983073
planum.temporale..Left	0.0265598089165142
globus.pallidus..internal.segment..Left	0.299806434559770
Head.of.Caudate.Nucleus..Left	0.117398529258129
ventral.tegmental.area..Left	0.0258248596380078
Pontine.Reticular.Formation..Left	0.0169817688198182
cuneate.nucleus..Right	0.0190774553829896
inferior.temporal.gyrus..Right..bank.of.the.its	-0.062980261925573
Dorsal.Lateral.Geniculate.Nucleus..Left	-0.0377812026833618
Anterior.Hypothalamic.Area..Right	0.0284208727776819
ventral.tegmental.area..Right	0.00570812031483993
supraparietal.lobule..Right..superior.bank.of.gyrus	-0.0118753935128088
cochlear.nuclei..Left	0.00941751887431408
post.central.gyrus..Left..bank.of.the.central.sulcus	-0.0153458101228515
Cortico.medial.group..Left	0.00596005564589776
middle.frontal.gyrus..Right..superior.bank.of.gyrus	-0.00831788498593562
supraparietal.lobule..Left..superior.bank.of.gyrus	-0.0275199316578686
Rostral.Group.of.intralaminar.Nuclei..Right	-0.0226383422236896
trochlear.nucleus..Right	-0.0124208722299058
superior.frontal.gyrus..Left..medial.bank.of.gyrus	-0.0162437743482476
VIIIB..Left.Paravermis	-0.00492732417432279
post.central.gyrus..Left..superior.lateral.aspect.of.gyrus	0.00205331661085641
Tail.of.Caudate.Nucleus..Left	0.00898687646383795
Crus.I..Right.Paravermis	0.0110475777249321
lateral.medullary.reticular.group..Right	0.0123049727382380
Inferior.frontal.gyrus..triangular.part..Right	-0.00326785376477339
Ventromedial.Hypothalamic.Nucleus..Left	0.0146192869742894
superior.occipital.gyrus..Right..superior.bank.of.gyrus	-0.0847232099333225
gigantocellular.group..Right	0.0154945324361816
subcollosal.gyrus..Left	-0.00488555590105043
occipito.temporal.gyrus..Left..superior.bank.of.gyrus	-0.0310873583567660
Heschel.s.gyrus..Left	-0.0118465088528758
Caudal.Group.of.Intralaminar.Nuclei..Right	0.0204500728652176
inferior.frontal.gyrus..opercular.part..Right	-0.0896108903725652
gracile.nucleus..Left	0.0401042210491436
VI..Right.Paravermis	-0.00133711043106455
Lateral.hypothalamic.area..Right	0.0266506562387067
Cingulate.gyrus..retrosplenial.part..Right..inferior.bank.of.gyrus	-0.0145077939315913
central.glial.substance	0.111083562635565
Pontine.Reticular.Formation..Right	0.0218384388895957
Septal.nuclei..Left	0.0621086403064931
Claustrum..Left	0.00222051437296590
