# Supplementary material for: Neuron-Enriched Gene Expression Patterns are Regionally Anti-Correlated with Oligodendrocyte-Enriched Patterns in the Adult Mouse and Human Brain
Source: Front Neurosci. 2013 Feb 4;7:5. doi: 10.3389/fnins.2013.00005 (PMC3578349; doi:10.3389/fnins.2013.00005)
Supplement: Supplementary Table S7 — Gene-gene correlation of genes that show differential expression patterns between species in Zeng et al. (2012). [file table-s7-zeng2011-hmv-overlap.csv]

	gene_symbol	gene_id	gene_name	entrez_id	chromosome	spearman.rho	q.value.BH	cell.type	mouse.mean.expr	mouse.sd.expr	human.mean.expr	human.sd.expr
SLC6A12	SLC6A12	6503	solute carrier family 6 (neurotransmitter transporter, betaine/GABA), member 12	6539	12	-0.312684769095023	0.183055369606498	NA	0.264014715714286	0.58499488930104	4.43293703448276	0.452309855092683
GPR85	GPR85	33620	G protein-coupled receptor 85	54329	7	-0.265684359506640	0.292347177918731	NA	4.93793948275862	2.40291682899877	5.48302194827586	0.363462482494069
CACNG8	CACNG8	37707	calcium channel, voltage-dependent, gamma subunit 8	59283	19	-0.164054449147966	0.602350278022671	NA	3.06605064327586	4.8564035583956	5.21495346551724	0.363759707666409
COL6A1	COL6A1	1282	collagen, type VI, alpha 1	1291	21	-0.141505806503027	0.675622558692907	NA	2.47410065172414	1.81597560431580	6.422987	0.25704042564512
KIAA1370	KIAA1370	35487	KIAA1370	56204	15	-0.126518810175644	0.716151115144522	NA	1.71361608965517	1.25549384209466	5.56443668965517	0.206924240248099
CLCN2	CLCN2	1172	chloride channel 2	1181	3	-0.107819613684581	0.769094436831547	NA	1.82898307586207	1.34530682234024	4.09073627586207	0.386575396998463
MFGE8	MFGE8	4215	milk fat globule-EGF factor 8 protein	4240	15	-0.0871495706178008	0.824077312922114	astrocyte	0.748376871929825	1.00682384055270	3.63538824137931	0.259636201302279
PDYN	PDYN	5141	prodynorphin	5173	20	-0.0668132949922915	0.874029221713384	NA	2.31312088620690	2.04959612989897	3.74840855172414	0.871277700926617
PCDH20	PCDH20	41430	protocadherin 20	64881	13	-0.0360213482670227	0.93691367974728	NA	2.45447186068966	4.15142115507478	4.9515389137931	0.594853173896978
LGALS1	LGALS1	3931	lectin, galactoside-binding, soluble, 1	3956	22	-0.00812095298248847	0.987972778596555	NA	1.44352331758621	2.30598473125215	9.01097596551724	0.577556757794235
SNCG	SNCG	6583	synuclein, gamma (breast cancer-specific protein 1)	6623	10	-0.00236872058774221	0.997916466227045	NA	6.75763243103448	5.67228106486753	9.92338493103448	0.769563819276614
SLC6A7	SLC6A7	6498	solute carrier family 6 (neurotransmitter transporter, L-proline), member 7	6534	5	-0.000430656597556206	0.999714747649063	neuron	4.4856292	2.85234142501844	3.75119915517241	0.514210208783481
CLIC1	CLIC1	1183	chloride intracellular channel 1	1192	6	0.0139961241502353	0.975043624668405	NA	6.29430506896552	2.27162923143707	5.00612925862069	0.448778463280537
CPLX3	CPLX3	149585	complexin 3	594855	15	0.0195945738103294	0.963918161243317	NA	0.277378529655172	0.226391266145680	5.68144953448276	1.00490620195378
CRYM	CRYM	1417	crystallin, mu	1428	16	0.0352825371435602	0.936988023999633	NA	2.38725682637931	4.90552475193328	8.05141756896552	1.08624666148826
CORT	CORT	1316	cortistatin	1325	1	0.0411270725029992	0.925894959534114	NA	0.278663962758621	0.26446110822527	7.0893320862069	0.521449997362795
COX6A2	COX6A2	1330	cytochrome c oxidase subunit VIa polypeptide 2	1339	16	0.0470946507121105	0.915304555657181	NA	0.241430871068966	0.417722392009156	7.38828786206897	0.283849055831381
COL24A1	COL24A1	90289	collagen, type XXIV, alpha 1	255631	1	0.0573687286597557	0.89283441374152	NA	0.472495272413793	0.66272590540464	5.34032929310345	0.666462811770009
SLC1A2	SLC1A2	6470	solute carrier family 1 (glial high affinity glutamate transporter), member 2	6506	11	0.0702882278753576	0.864329605273295	astrocyte	9.81936444827586	3.07831604316433	8.53244605172414	0.55001886651799
SEMA3C	SEMA3C	10365	sema domain, immunoglobulin domain (Ig), short basic domain, secreted, (semaphorin) 3C	10512	7	0.0785320988034083	0.843036840264837	neuron	1.10438368965517	0.663870080479363	5.11269096551724	0.68759330413738
SLC6A13	SLC6A13	6504	solute carrier family 6 (neurotransmitter transporter, GABA), member 13	6540	12	0.0854224983850626	0.825196835261228	NA	0.259829467758621	0.206073625938840	4.36431915517241	0.40999846879127
ALDOC	ALDOC	227	aldolase C, fructose-bisphosphate	230	17	0.0969622395864219	0.795690122928602	astrocyte	6.65285829310345	2.41581980599258	9.88609934482759	0.405639565555846
NRIP3	NRIP3	35954	nuclear receptor interacting protein 3	56675	11	0.103419105784569	0.779213430501685	neuron	2.53881573965517	1.88014099095799	5.79454934482759	0.419584172867825
CNTNAP4	CNTNAP4	59601	contactin associated protein-like 4	85445	16	0.105541627586810	0.774696428609367	neuron	1.61364962758621	1.22537599286445	7.37023574137931	0.538172548860952
CRH	CRH	1383	corticotropin releasing hormone	1392	8	0.106708911378388	0.770518761961035	neuron	1.19471109482759	1.54576406834171	6.36052596551724	1.43338811862433
BCL6	BCL6	601	B-cell CLL/lymphoma 6	604	3	0.111232446911660	0.758879149344027	NA	4.34939534482759	2.5847768552761	7.17383337931035	0.345636389542325
GNG7	GNG7	2771	guanine nucleotide binding protein (G protein), gamma 7	2788	19	0.112006644934667	0.756510552339873	NA	3.03257117241379	2.43908933367917	10.4681413448276	0.634587886154403
PRSS12	PRSS12	8426	protease, serine, 12 (neurotrypsin, motopsin)	8492	4	0.112832028559726	0.753278923678445	NA	0.798317677068966	1.15101928790606	3.69694027586207	0.524799237645828
LSAMP	LSAMP	4020	limbic system-associated membrane protein	4045	3	0.113922688719605	0.749297795480744	NA	0.908734924137931	0.490509014065865	8.990793	0.252213488344661
NOV	NOV	4825	nephroblastoma overexpressed gene	4856	8	0.116800221494351	0.74081267923984	neuron	2.11358403793103	4.0844743399673	6.9823365	0.710805642121701
IGSF21	IGSF21	59156	immunoglobin superfamily, member 21	84966	1	0.139807437940263	0.678947743384498	NA	4.86374110344828	2.48051351658127	8.83221260344828	0.65828778107019
TRPC4	TRPC4	7180	transient receptor potential cation channel, subfamily C, member 4	7223	13	0.163616229351872	0.602515105975923	NA	0.980461846724138	1.70451960285106	4.26730510344828	0.609723493648849
S100B	S100B	6252	S100 calcium binding protein B	6285	21	0.168266272917436	0.587675805155461	NA	4.53994657586207	3.19094985893540	10.4955784655172	0.520850113905874
TRH	TRH	7157	thyrotropin-releasing hormone	7200	3	0.169009752065658	0.586466658395189	NA	1.30730438275862	1.35978056452315	3.74872020689655	0.497585250716874
SV2C	SV2C	22742	synaptic vesicle glycoprotein 2C	22987	5	0.176043557168784	0.567793537773873	NA	3.18452070689655	2.73908296310572	6.85758212068966	1.10814630839455
DFNB31	DFNB31	25610	deafness, autosomal recessive 31	25861	9	0.183859605970960	0.547856723641209	NA	2.54321740689655	1.60169546478707	3.71282298275862	0.454702563693554
INPP4B	INPP4B	8744	inositol polyphosphate-4-phosphatase, type II, 105kDa	8821	4	0.188286320711188	0.529455922664907	NA	1.98177754310345	1.61207739378527	5.78579820689655	0.26953228898306
DISC1	DISC1	26930	disrupted in schizophrenia 1	27185	1	0.199950781440735	0.49413559280747	NA	0.53027010862069	0.274903811104607	4.62011012068966	0.272891343341392
GFAP	GFAP	2654	glial fibrillary acidic protein	2670	17	0.227051802740625	0.404535600429014	astrocyte	3.56876783275862	2.77456122517949	9.40698622413793	0.674302955227309
SYNPR	SYNPR	79506	synaptoporin	132204	3	0.227290904057338	0.404007481182116	neuron	1.82532538275862	2.8395936339172	6.70205629310345	0.756718653434243
WFS1	WFS1	7423	Wolfram syndrome 1 (wolframin)	7466	4	0.22919806822726	0.398639274086588	NA	2.09534725	2.67797746304597	5.15002360344828	0.254660598306634
THBS2	THBS2	7016	thrombospondin 2	7058	6	0.230920668122674	0.39218787291343	NA	0.315457383155172	0.273787300578287	5.91746893103448	0.561283856922395
ADCYAP1	ADCYAP1	113	adenylate cyclase activating polypeptide 1 (pituitary)	116	18	0.234304346488665	0.380921532018297	NA	3.04301780862069	2.8149964603798	6.80135770689655	1.40991805758726
TNNT1	TNNT1	7095	troponin T type 1 (skeletal, slow)	7138	19	0.240271924697776	0.363783460799649	NA	1.29205609431034	2.71982679735959	7.67980129310345	0.622412033056769
KCNAB1	KCNAB1	7835	potassium voltage-gated channel, shaker-related subfamily, beta member 1	7881	3	0.255529238057153	0.32060105403252	neuron	5.959068	3.18163726631991	7.39696755172414	0.80531426328972
SLC24A3	SLC24A3	36693	solute carrier family 24 (sodium/potassium/calcium exchanger), member 3	57419	20	0.268703088597664	0.285037753157359	NA	9.97623401724138	4.40273701401947	5.72904415517241	0.610345734190828
SULF1	SULF1	22968	sulfatase 1	23213	8	0.272755237011289	0.273403648666527	NA	0.565102642241379	1.27681206711296	4.34204144827586	0.671378447021125
LYPD1	LYPD1	77767	LY6/PLAUR domain containing 1	116372	2	0.275597939230569	0.262243797448353	NA	3.69222969827586	2.80597719038371	10.2636139310345	0.513869018562597
KCTD4	KCTD4	122048	potassium channel tetramerisation domain containing 4	386618	13	0.280506936540650	0.250186503354197	NA	2.29872125689655	3.65079384978418	6.31338446551724	0.965018210575928
RELN	RELN	5617	reelin	5649	7	0.294410778553631	0.218432301336831	neuron	3.01972824655172	3.20419308568270	4.72597198275862	0.603677325179472
GABRG1	GABRG1	2549	gamma-aminobutyric acid (GABA) A receptor, gamma 1	2565	4	0.324433233873696	0.150796270749926	NA	0.989864065689655	1.35682046789091	7.95516744827586	0.647866817110197
SPP1	SPP1	6656	secreted phosphoprotein 1	6696	4	0.329544580687117	0.140373794718561	NA	4.82473755689655	5.09061379683247	9.61371006896552	1.08273889325955
TMEM145	TMEM145	94257	transmembrane protein 145	284339	19	0.336834981660033	0.127167189369810	NA	5.75738833275862	2.56479091480052	6.67315136206897	0.317268176312494
CALB1	CALB1	789	calbindin 1, 28kDa	793	8	0.34332031129841	0.118293323584270	neuron	6.12068961896552	4.40984666879768	7.4923938275862	1.32374203202535
GRIK1	GRIK1	2880	glutamate receptor, ionotropic, kainate 1	2897	21	0.351441139376788	0.106437956979428	NA	3.08952394827586	1.4628127080219	5.69973479310345	0.645038389224735
RAB3B	RAB3B	5833	RAB3B, member RAS oncogene family	5865	1	0.351810267925805	0.105892883262623	NA	1.74504671206897	1.35757432915274	7.90782829310345	1.08801694374869
SLC20A1	SLC20A1	6538	solute carrier family 20 (phosphate transporter), member 1	6574	2	0.357839367559753	0.09711984976818	NA	3.67545043965517	1.66490113931055	7.09025784482759	0.447887262443716
NPY	NPY	4821	neuropeptide Y	4852	7	0.362822602971485	0.0914997436979627	NA	0.634419445344828	0.686110050514266	8.06751725862069	1.84492535615884
CTNNB1	CTNNB1	1488	catenin (cadherin-associated protein), beta 1, 88kDa	1499	3	0.372646733288163	0.0779904995430167	NA	9.3957264137931	4.27753723364846	8.73385870689655	0.280305056653415
ADRA1A	ADRA1A	145	adrenergic, alpha-1A-, receptor	148	8	0.375557537912578	0.0775960945145732	NA	0.408366876206897	0.412006556426548	5.19453	0.459068693025767
SYT2	SYT2	79247	synaptotagmin II	127833	1	0.404472607585592	0.0482716831626395	NA	10.6733528965517	4.92636987452042	4.7350084137931	0.866051587690334
NNAT	NNAT	4795	neuronatin	4826	20	0.405456950382971	0.0472733875036746	NA	10.8109327241379	6.34473978085251	5.1553130862069	0.589400074986609
CACNA1E	CACNA1E	773	calcium channel, voltage-dependent, R type, alpha 1E subunit	777	1	0.44272179176847	0.0204478162943125	NA	7.47985136206897	5.12195534236633	6.76433089655172	0.482322985838499
NMB	NMB	4797	neuromedin B	4828	15	0.448190473313852	0.01824765559207	NA	0.517831111034483	0.373631917729182	7.13438451724138	0.632286035976008
SCRT1	SCRT1	57726	scratch homolog 1, zinc finger protein (Drosophila)	83482	8	0.464148389676705	0.0138494828535933	NA	2.81301270517241	1.66892526217608	4.02460155172414	0.514233759726271
LYPD6	LYPD6	79430	LY6/PLAUR domain containing 6	130574	2	0.478613285812644	0.00932768568757717	NA	0.246730968982759	0.313101827761104	5.39400763793103	0.621525449489123
VAMP1	VAMP1	6803	vesicle-associated membrane protein 1 (synaptobrevin 1)	6843	12	0.522286136146913	0.00410972762052299	NA	12.7403760689655	5.17772238940176	6.57484125862069	0.663373882135741
NEFH	NEFH	4718	neurofilament, heavy polypeptide	4744	22	0.531860897981915	0.00259058412084540	NA	12.1253230689655	4.93843725196158	10.7949275	0.995179252478901
SCN4B	SCN4B	6295	sodium channel, voltage-gated, type IV, beta	6330	11	0.534282813989972	0.00294156735953827	NA	5.84516438965517	4.44181943589822	5.78839774137931	0.797851640428979
HCN1	HCN1	110417	hyperpolarization activated cyclic nucleotide-gated potassium channel 1	348980	5	0.59063643913993	0.000560372611007786	NA	2.61864608724138	2.39260535996645	6.39856336206897	0.745668674822446
HTR1A	HTR1A	3330	5-hydroxytryptamine (serotonin) receptor 1A	3350	5	0.602756159832662	0.000435069609292316	NA	1.26551570172414	0.850184243712523	3.9414345	1.00666268898806
C20orf103	C20orf103	23892	chromosome 20 open reading frame 103	24141	20	0.606939616721523	0.000406217199305715	NA	3.46810944827586	3.37600300473448	7.80993951724138	1.03683176951521
PCP4	PCP4	5089	Purkinje cell protein 4	5121	21	0.664339106093697	5.91483554025137e-05	neuron	8.1582034137931	4.69349557822222	11.5551829827586	1.30034666622275
