# Supplementary material for: Neuron-Enriched Gene Expression Patterns are Regionally Anti-Correlated with Oligodendrocyte-Enriched Patterns in the Adult Mouse and Human Brain
Source: Front Neurosci. 2013 Feb 4;7:5. doi: 10.3389/fnins.2013.00005 (PMC3578349; doi:10.3389/fnins.2013.00005)
Supplement: Supplementary Table S8 — Gene-gene correlation of genes that show differential expression patterns between species in Miller et al. (2010). [file table-s8-miller2010-hs-overlap.csv]

	gene_symbol	gene_id	gene_name	entrez_id	chromosome	spearman.rho	q.value.BH	cell.type	mouse.mean.expr	mouse.sd.expr	human.mean.expr	human.sd.expr
KIAA0174	KIAA0174	9654	KIAA0174	9798	16	-0.362488500933806	0.100403957859579	NA	4.33794447272727	2.08633943394073	5.17002313793103	0.251587805185069
ADK	ADK	129	adenosine kinase	132	10	-0.321331344148010	0.153712984597584	NA	5.47187137758621	2.63573345574539	7.88805693103448	0.213445828084955
P2RX7	P2RX7	4995	purinergic receptor P2X, ligand-gated ion channel, 7	5027	12	-0.289550585991572	0.228438714636411	NA	0.248356535689655	0.285698780212214	6.4097945	0.433638894058714
HSPA8	HSPA8	3292	heat shock 70kDa protein 8	3312	11	-0.202560905135609	0.486385205641001	NA	19.8961786206897	3.70073597416924	12.1015770689655	0.351629686829311
LEPROT	LEPROT	34030	leptin receptor overlapping transcript	54741	1	-0.0969270048294318	0.795690122928602	NA	0.443333960344828	0.283408028403474	8.02217270689655	0.360009622151185
CBFB	CBFB	861	core-binding factor, beta subunit	865	16	-0.0812159709618875	0.83768681696082	NA	0.207170205368421	0.34947385704351	5.48907034482759	0.357912855907081
INPP1	INPP1	3603	inositol polyphosphate-1-phosphatase	3628	2	-0.0689984004263951	0.868224446445764	NA	4.60729242241379	1.75227650622901	6.08605444827586	0.218603070291930
TGFBR3	TGFBR3	7007	transforming growth factor, beta receptor III	7049	1	-0.0439577341362728	0.919504183408954	NA	2.37624533965517	1.24871896723688	5.69874970689655	0.282920250236954
COL4A5	COL4A5	1278	collagen, type IV, alpha 5	1287	X	-0.0418038081761973	0.924332054290012	NA	0.285042611551724	0.246970370988358	5.36584203448276	0.536260725877895
RNF103	RNF103	7798	ring finger protein 103	7844	2	-0.0235297930887854	0.958764860890712	NA	2.58811552631579	1.07656719758803	7.92297175862069	0.160785358458217
UQCRC2	UQCRC2	7342	ubiquinol-cytochrome c reductase core protein II	7385	16	-0.023162816450829	0.958764860890712	NA	11.4768130862069	3.84442905908349	7.09569915517241	0.182408970642057
PSEN1	PSEN1	5631	presenilin 1	5663	14	-0.0170721953920453	0.968153502238034	NA	0.453929155172414	0.812477739712168	6.35041886206897	0.388339757671329
DYNC1I2	DYNC1I2	1769	dynein, cytoplasmic 1, intermediate chain 2	1781	2	-0.00867478774865957	0.986556546634021	NA	12.9495446206897	3.63282491203909	9.653188	0.299187885383023
CHD1L	CHD1L	9415	chromodomain helicase DNA binding protein 1-like	9557	1	-0.000830539235288689	0.999217960280158	NA	0.208822968448276	0.235764738891061	6.39357212068966	0.240803635397536
NCAM1	NCAM1	4658	neural cell adhesion molecule 1	4684	11	0.0162724168691747	0.969289508835534	NA	1.15944342241379	0.861037017137057	6.54128515517241	0.219468067867918
PTP4A2	PTP4A2	8022	protein tyrosine phosphatase type IVA, member 2	8073	1	0.0182721442105990	0.96596906706662	NA	1.31632969137931	0.795371997549676	8.38342060344828	0.364684574294532
CDKN1B	CDKN1B	1021	cyclin-dependent kinase inhibitor 1B (p27, Kip1)	1027	12	0.0220882299593246	0.960787230952907	NA	2.16012062241379	1.25669061990671	9.40607710344828	0.215924519951707
ACP1	ACP1	49	acid phosphatase 1, soluble	52	2	0.0236166649715841	0.958764860890712	NA	0.856528831964286	0.811786220754388	6.94353844827586	0.158540438440318
CLK1	CLK1	1186	CDC-like kinase 1	1195	2	0.0295927156532288	0.949929044335393	NA	12.4644832931034	2.91794155537818	7.32252784482759	0.253037298584983
MYLK	MYLK	4612	myosin light chain kinase	4638	3	0.04291251386305	0.921695467403394	NA	1.22256503275862	0.63513436216287	8.76421279310345	0.617432900784859
PRKCA	PRKCA	5546	protein kinase C, alpha	5578	17	0.0484481220585069	0.910580599698852	NA	0.73290422	1.22918313209243	8.55441143103448	0.418640792824937
MAN2A1	MAN2A1	4099	mannosidase, alpha, class 2A, member 1	4124	5	0.0488172506075241	0.910476262610459	NA	0.597350898275862	0.414320023661342	5.95878722413793	0.545590180752146
GHITM	GHITM	26814	growth hormone inducible transmembrane protein	27069	10	0.0558648907446734	0.894130580163029	NA	14.5079153448276	2.51944698217421	8.09790310344828	0.270032517131112
HBEGF	HBEGF	1827	heparin-binding EGF-like growth factor	1839	5	0.0621991171613321	0.882495234903303	NA	0.258391449498276	0.571278583457568	4.35636225862069	0.330979046891510
SRI	SRI	6677	sorcin	6717	7	0.0652167226754998	0.876696551571461	NA	2.45414453275862	1.30812364448127	10.0831571551724	0.289893684329866
COPS8	COPS8	10762	COP9 constitutive photomorphogenic homolog subunit 8 (Arabidopsis)	10920	2	0.0918822479928635	0.80975987429952	NA	4.18093744827586	1.89865934091843	7.11162255172414	0.205939177945451
GRAMD3	GRAMD3	41826	GRAM domain containing 3	65983	5	0.0988664503246891	0.790743213921933	NA	0.252441377586207	0.106177251052619	7.68617124137931	0.47235609142406
TXNIP	TXNIP	10481	thioredoxin interacting protein	10628	1	0.0999277015244453	0.786960022698918	NA	0.307242532241379	0.293329455070326	4.91229036206897	0.375278159645484
RAB31	RAB31	10873	RAB31, member RAS oncogene family	11031	18	0.106613302839718	0.780037945086692	NA	0.348646692592593	0.423946376024673	8.49536748275862	0.468396870133491
HSPA2	HSPA2	3286	heat shock 70kDa protein 2	3306	14	0.10812390414962	0.768474464009498	NA	9.46017331034483	4.58230142493499	7.85972120689655	0.70126520467924
FYN	FYN	2518	FYN oncogene related to SRC, FGR, YES	2534	6	0.115944258379226	0.743249487773191	NA	5.32462277586207	2.37707595177780	8.84425662068966	0.159499310460571
HSPA4L	HSPA4L	22580	heat shock 70kDa protein 4-like	22824	4	0.1197262171543	0.73451685147112	NA	13.3494722241379	2.39621030569096	7.45728206896552	0.369562484031271
ZFYVE16	ZFYVE16	9621	zinc finger, FYVE domain containing 16	9765	5	0.122889046110308	0.724762948205936	NA	0.66738840862069	0.342202412030468	5.68612643103448	0.421369337818811
IVNS1ABP	IVNS1ABP	10478	influenza virus NS1A binding protein	10625	1	0.135623981051401	0.692085726144773	NA	4.69325917241379	2.19532994271394	6.73275617241379	0.30626797672444
ACLY	ACLY	44	ATP citrate lyase	47	17	0.175495262787599	0.569735509747161	NA	6.18980393103448	4.35273363819149	7.80014829310345	0.47210299476889
IGFBP7	IGFBP7	3470	insulin-like growth factor binding protein 7	3490	4	0.204527976867944	0.481035604492286	NA	3.51891294827586	1.33719052244290	9.60101334482759	0.501207057886961
PGK1	PGK1	5198	phosphoglycerate kinase 1	5230	X	0.212006090739812	0.456295236896421	NA	21.1751782758621	4.04320637004456	7.32201875862069	0.273000079063179
MCFD2	MCFD2	59908	multiple coagulation factor deficiency 2	90411	2	0.214775323714413	0.453463203988298	NA	3.48480668596491	2.30959085047407	7.13272046551724	0.315385823886504
IQGAP1	IQGAP1	8749	IQ motif containing GTPase activating protein 1	8826	15	0.220410674694389	0.428183681765254	NA	2.58560156206897	1.03352581967096	4.23979605172414	0.343564227867294
CCDC6	CCDC6	7982	coiled-coil domain containing 6	8030	10	0.22225639987006	0.4342065507108	NA	12.3183906428571	3.16553052312813	7.47609646551724	0.284906214218263
THBS2	THBS2	7016	thrombospondin 2	7058	6	0.230920668122674	0.39218787291343	NA	0.315457383155172	0.273787300578287	5.91746893103448	0.561283856922395
ABLIM1	ABLIM1	3958	actin binding LIM protein 1	3983	10	0.260413463239113	0.307221539723313	NA	4.65434418620690	5.19974888603104	9.53828705172414	0.256347060507541
ELOVL5	ELOVL5	37941	ELOVL family member 5, elongation of long chain fatty acids (FEN1/Elo2, SUR4/Elo3-like, yeast)	60481	6	0.284171832016017	0.239905623559777	NA	2.29154188275862	1.79965255874085	5.99600013793103	0.288939948827497
AMPD3	AMPD3	269	adenosine monophosphate deaminase 3	272	11	0.300290693238835	0.199258951222311	NA	0.504824172413793	0.204493864054944	6.53219427586207	0.531470953951581
PRKCI	PRKCI	5552	protein kinase C, iota	5584	3	0.31785533018202	0.159268009543218	NA	1.82022616551724	1.36436329978772	8.6358855862069	0.274265408117823
ALCAM	ALCAM	211	activated leukocyte cell adhesion molecule	214	3	0.362080103359173	0.0901864970310005	NA	6.92659832758621	3.89660000003377	6.36774601724138	0.319901499724497
TCF7L2	TCF7L2	6894	transcription factor 7-like 2 (T-cell specific, HMG-box)	6934	10	0.369036266879941	0.0831091669526252	NA	3.93067820482759	7.0451013910305	5.13453855172414	1.08907504631456
ANGPTL2	ANGPTL2	23207	angiopoietin-like 2	23452	9	0.436463748500415	0.0254061654687025	NA	1.92631552758621	1.19980805837774	6.29834943103448	0.462656006326595
PEG10	PEG10	22844	paternally expressed 10	23089	7	0.475775938970746	0.0105686881819154	NA	3.68406777758621	3.31172679629912	7.35841036206897	1.01460672631047
